# Supplementary material for: N,N′-Dicyclo­hexyl-N′′-(4-nitro­benzo­yl)phospho­ric triamide
Source: Acta Crystallogr Sect E Struct Rep Online. 2010 Jan 13;66(Pt 2):o344. doi: 10.1107/S1600536810000851 (PMC2979854; doi:10.1107/S1600536810000851)
Supplement: Supplementary file 1 [file e-66-0o344-sup1.cif]

##############################################################################
###                                                                        ###
###        Electronic paper (Acta Crystallographica Section E)             ###
###                                                                        ###
##############################################################################
#                                                                            #
# This CIF contains the data in a paper accepted for publication in Acta     #
# Crystallographica Section E. It conforms to the requirements of Notes      #
# for Authors for Section E, and has been peer reviewed under the auspices   #
# of the IUCr Commission on Journals.                                        #
#                                                                            #
# Full details of the Crystallographic Information File format               #
# are given in the paper "The Crystallographic Information File (CIF):       #
# a New Standard Archive File for Crystallography" by S. R. Hall, F. H.      #
# Allen and I. D. Brown [Acta Cryst. (1991), A47, 655-685].                  #
#                                                                            #
# The current version of the core CIF dictionary is obtainable from          #
# ftp://ftp.iucr.org/pub/cif_core.dic. The current version number is 2.4.    #
#                                                                            #
# Software is freely available for graphical display of the structure(s) in  #
# this CIF.  For information consult the CIF home page http://www.iucr.org/  #
# cif/home.html                                                              #
#                                                                            #
# This file may be used for bona fide research purposes within the           #
# scientific community so long as proper attribution is given to the journal # 
# article from which it was obtained.                                        #
#                                                                            #
##############################################################################
                                             
data_I
_audit_creation_method     SHELXL-97
_chemical_name_systematic
;
<i>N</i>,<i>N</i>'-Dicyclohexyl-<i>N</i>''-(4-nitrobenzoyl)phosphoric triamide
;
_chemical_name_common     ?
_chemical_formula_moiety     'C19 H29 N4 O4 P'
_chemical_formula_sum     'C19 H29 N4 O4 P'
_chemical_formula_iupac     'C19 H29 N4 O4 P'
_chemical_formula_weight     408.43
_chemical_melting_point     ?
_symmetry_cell_setting     triclinic
_symmetry_space_group_name_H-M     'P -1'
_symmetry_space_group_name_Hall     '-P 1'
loop_
    _symmetry_equiv_pos_as_xyz
    'x, y, z'
    '-x, -y, -z'
_cell_length_a     10.4091(7)
_cell_length_b     10.8527(9)
_cell_length_c     11.1116(10)
_cell_angle_alpha     99.764(7)
_cell_angle_beta     110.881(7)
_cell_angle_gamma     108.158(7)
_cell_volume     1057.25(18)
_cell_formula_units_Z     2
_cell_measurement_reflns_used     4113
_cell_measurement_theta_min     3.2885
_cell_measurement_theta_max     29.1612
_cell_measurement_temperature     295(2)
_exptl_crystal_description     prism
_exptl_crystal_colour     colorles
_exptl_crystal_size_max     0.520
_exptl_crystal_size_mid     0.312
_exptl_crystal_size_min     0.285
_exptl_crystal_density_diffrn     1.283
_exptl_crystal_density_meas     ?
_exptl_crystal_density_method     'not measured'
_exptl_crystal_F_000     436
_exptl_absorpt_coefficient_mu     0.162
_exptl_absorpt_correction_type     none
_exptl_absorpt_process_details     ?
_exptl_absorpt_correction_T_min     ?
_exptl_absorpt_correction_T_max     ?
_exptl_special_details
;
#__ type_ start__ end____ width___ exp.time_ 1 omega -7.00 53.00 1.0000 3.6500
omega____ theta____ kappa____ phi______ frames - 21.1985 77.0000 150.0000 60
#__ type_ start__ end____ width___ exp.time_ 2 omega -4.00 91.00 1.0000 3.6500
omega____ theta____ kappa____ phi______ frames - 21.1985 77.0000 30.0000 95
#__ type_ start__ end____ width___ exp.time_ 3 omega -51.00 47.00 1.0000 3.6500
omega____ theta____ kappa____ phi______ frames - 21.1985 - 37.0000 240.0000 98
#__ type_ start__ end____ width___ exp.time_ 4 omega -51.00 34.00 1.0000
3.6500 omega____ theta____ kappa____ phi______ frames - 21.1985 - 37.0000
150.0000 85
#__ type_ start__ end____ width___ exp.time_ 5 omega -6.00 33.00 1.0000 3.6500
omega____ theta____ kappa____ phi______ frames - 21.1985 77.0000 270.0000 39
;
_diffrn_ambient_temperature     295(2)
_diffrn_radiation_type     MoK\a
_diffrn_radiation_wavelength     0.71073
_diffrn_radiation_source     'Enhance (Mo) X-ray Source'
_diffrn_radiation_monochromator     graphite
_diffrn_measurement_device_type
;
Oxford Diffraction Xcalibur diffractometer
with a Sapphire3 (Gemini Mo) detector
;
_diffrn_measurement_method     '\w scans'
_diffrn_detector_area_resol_mean     16.3280
_diffrn_reflns_number     6746
_diffrn_reflns_av_R_equivalents     0.0158
_diffrn_reflns_av_sigmaI/netI     0.0303
_diffrn_reflns_theta_min     3.29
_diffrn_reflns_theta_max     25.00
_diffrn_reflns_theta_full     25.00
_diffrn_measured_fraction_theta_max     0.998
_diffrn_measured_fraction_theta_full     0.998
_diffrn_reflns_limit_h_min     -12
_diffrn_reflns_limit_h_max     12
_diffrn_reflns_limit_k_min     -12
_diffrn_reflns_limit_k_max     11
_diffrn_reflns_limit_l_min     -11
_diffrn_reflns_limit_l_max     13
_diffrn_standards_number     ?
_diffrn_standards_interval_count     ?
_diffrn_standards_interval_time     ?
_diffrn_standards_decay_%     ?
_refine_special_details
;
Refinement of <i>F</i>^2^ against ALL reflections. The weighted <i>R</i>-factor
<i>wR</i> and goodness of fit <i>S</i> are based on <i>F</i>^2^, conventional
<i>R</i>-factors <i>R</i> are based on <i>F</i>, with <i>F</i> set to zero for
negative <i>F</i>^2^. The threshold expression of <i>F</i>^2^ >
\s(<i>F</i>^2^) is used only for calculating <i>R</i>-factors(gt) <i>etc</i>.
and is not relevant to the choice of reflections for refinement.
<i>R</i>-factors based on <i>F</i>^2^ are statistically about twice as large
as those based on <i>F</i>, and <i>R</i>- factors based on ALL data will be
even larger.
;
_reflns_number_total     3713
_reflns_number_gt     2915
_reflns_threshold_expression     I>2\s(I)
_refine_ls_structure_factor_coef     Fsqd
_refine_ls_matrix_type     full
_refine_ls_R_factor_all     0.0523
_refine_ls_R_factor_gt     0.0402
_refine_ls_wR_factor_gt     0.1113
_refine_ls_wR_factor_ref     0.1150
_refine_ls_goodness_of_fit_ref     1.105
_refine_ls_restrained_S_all     1.105
_refine_ls_number_reflns     3713
_refine_ls_number_parameters     254
_refine_ls_number_restraints     0
_refine_ls_hydrogen_treatment     constr
_refine_ls_weighting_scheme     calc
_refine_ls_weighting_details
         'calc w=1/[\s^2^(Fo^2^)+(0.0680P)^2^+0.0000P] where P=(Fo^2^+2Fc^2^)/3'
_atom_sites_solution_hydrogens     geom
_atom_sites_solution_primary     direct
_atom_sites_solution_secondary     difmap
_refine_ls_shift/su_max     0.001
_refine_ls_shift/su_mean     0.000
_refine_diff_density_max     0.379
_refine_diff_density_min     -0.370
_refine_ls_extinction_method     'SHELXL97 (Sheldrick, 2008)'
_refine_ls_extinction_coef     0.015(3)
_refine_ls_extinction_expression
                                  'Fc^*^=kFc[1+0.001xFc^2^\l^3^/sin(2\q)]^-1/4^'
loop_
    _atom_type_symbol
    _atom_type_description
    _atom_type_scat_dispersion_real
    _atom_type_scat_dispersion_imag
    _atom_type_scat_source
    'C' 'C' 0.0033 0.0016
                         'International Tables Vol C Tables 4.2.6.8 and 6.1.1.4'
    'H' 'H' 0.0000 0.0000
                         'International Tables Vol C Tables 4.2.6.8 and 6.1.1.4'
    'N' 'N' 0.0061 0.0033
                         'International Tables Vol C Tables 4.2.6.8 and 6.1.1.4'
    'O' 'O' 0.0106 0.0060
                         'International Tables Vol C Tables 4.2.6.8 and 6.1.1.4'
    'P' 'P' 0.1023 0.0942
                         'International Tables Vol C Tables 4.2.6.8 and 6.1.1.4'
_computing_data_collection
;
CrysAlis Pro (Oxford Diffraction, 2009)
;
_computing_cell_refinement
;
CrysAlis Pro (Oxford Diffraction, 2009)
;
_computing_data_reduction
;
CrysAlis Pro (Oxford Diffraction, 2009)
;
_computing_structure_solution     'SIR92 (Altomare <i>et al.</i>,  1993)'
_computing_structure_refinement     'SHELXL97 (Sheldrick, 2008)'
_computing_molecular_graphics     'Mercury (Macrae <i>et al.</i>,  2008)'
_computing_publication_material     'SHELXL97 (Sheldrick, 2008)'
loop_
    _atom_site_type_symbol
    _atom_site_label
    _atom_site_fract_x
    _atom_site_fract_y
    _atom_site_fract_z
    _atom_site_U_iso_or_equiv
    _atom_site_adp_type
    _atom_site_calc_flag
    _atom_site_refinement_flags
    _atom_site_occupancy
    _atom_site_disorder_assembly
    _atom_site_disorder_group
    P P 0.69819(5) 0.43097(5) 0.04401(5) 0.03153(17) Uani d . 1 . .
    O O1 0.59696(13) 0.43337(14) 0.10845(13) 0.0427(3) Uani d . 1 . .
    O O2 0.86256(14) 0.52969(15) -0.11240(13) 0.0494(4) Uani d . 1 . .
    O O3 0.6421(2) 0.7685(2) -0.64611(17) 0.0824(6) Uani d . 1 . .
    O O4 0.4469(2) 0.7627(2) -0.62270(19) 0.0973(7) Uani d . 1 . .
    N N1 0.67651(16) 0.28654(15) -0.04742(16) 0.0416(4) Uani d . 1 . .
    H H1 0.6103 0.2583 -0.1305 0.050 Uiso calc R 1 . .
    N N2 0.87293(15) 0.49971(15) 0.15558(14) 0.0337(4) Uani d . 1 . .
    H H2 0.9336 0.4661 0.1431 0.040 Uiso calc R 1 . .
    N N3 0.66090(15) 0.51363(15) -0.07230(14) 0.0329(4) Uani d . 1 . .
    H H3 0.5844 0.5345 -0.0898 0.039 Uiso calc R 1 . .
    N N4 0.5646(2) 0.74999(18) -0.58613(18) 0.0558(5) Uani d . 1 . .
    C C11 0.7533(2) 0.19656(18) -0.00942(18) 0.0385(4) Uani d . 1 . .
    H H11 0.8616 0.2500 0.0263 0.046 Uiso calc R 1 . .
    C C12 0.7254(3) 0.1419(2) 0.0981(2) 0.0670(7) Uani d . 1 . .
    H H12A 0.6181 0.0940 0.0675 0.080 Uiso calc R 1 . .
    H H12B 0.7635 0.2172 0.1799 0.080 Uiso calc R 1 . .
    C C13 0.8027(4) 0.0438(3) 0.1304(3) 0.0905(10) Uani d . 1 . .
    H H13A 0.9108 0.0945 0.1720 0.109 Uiso calc R 1 . .
    H H13B 0.7765 0.0044 0.1949 0.109 Uiso calc R 1 . .
    C C14 0.7562(3) -0.0698(2) 0.0036(3) 0.0779(8) Uani d . 1 . .
    H H14A 0.8118 -0.1262 0.0263 0.093 Uiso calc R 1 . .
    H H14B 0.6500 -0.1271 -0.0324 0.093 Uiso calc R 1 . .
    C C15 0.7858(3) -0.0128(3) -0.1009(3) 0.0711(7) Uani d . 1 . .
    H H15A 0.7513 -0.0870 -0.1825 0.085 Uiso calc R 1 . .
    H H15B 0.8931 0.0377 -0.0678 0.085 Uiso calc R 1 . .
    C C16 0.7059(3) 0.0814(2) -0.1346(2) 0.0537(6) Uani d . 1 . .
    H H16A 0.7290 0.1189 -0.2012 0.064 Uiso calc R 1 . .
    H H16B 0.5981 0.0292 -0.1739 0.064 Uiso calc R 1 . .
    C C21 0.9318(2) 0.61724(18) 0.27734(18) 0.0372(4) Uani d . 1 . .
    H H21 0.8543 0.6058 0.3101 0.045 Uiso calc R 1 . .
    C C22 0.9661(3) 0.7503(2) 0.2469(2) 0.0772(8) Uani d . 1 . .
    H H22A 0.8738 0.7497 0.1823 0.093 Uiso calc R 1 . .
    H H22B 1.0344 0.7586 0.2051 0.093 Uiso calc R 1 . .
    C C23 1.0354(4) 0.8726(3) 0.3722(3) 0.0995(10) Uani d . 1 . .
    H H23A 1.0617 0.9557 0.3479 0.119 Uiso calc R 1 . .
    H H23B 0.9625 0.8708 0.4078 0.119 Uiso calc R 1 . .
    C C24 1.1732(3) 0.8739(3) 0.4796(3) 0.0952(11) Uani d . 1 . .
    H H24A 1.2118 0.9505 0.5605 0.114 Uiso calc R 1 . .
    H H24B 1.2503 0.8853 0.4477 0.114 Uiso calc R 1 . .
    C C25 1.1371(3) 0.7418(3) 0.5140(2) 0.0760(8) Uani d . 1 . .
    H H25A 1.0672 0.7350 0.5540 0.091 Uiso calc R 1 . .
    H H25B 1.2284 0.7426 0.5803 0.091 Uiso calc R 1 . .
    C C26 1.0679(2) 0.6172(2) 0.3871(2) 0.0556(6) Uani d . 1 . .
    H H26A 1.1422 0.6182 0.3533 0.067 Uiso calc R 1 . .
    H H26B 1.0395 0.5342 0.4110 0.067 Uiso calc R 1 . .
    C C30 0.74698(18) 0.54829(18) -0.13909(17) 0.0333(4) Uani d . 1 . .
    C C31 0.69513(18) 0.60806(17) -0.25097(17) 0.0314(4) Uani d . 1 . .
    C C32 0.79254(19) 0.65206(19) -0.30874(19) 0.0399(5) Uani d . 1 . .
    H H32 0.8865 0.6487 -0.2739 0.048 Uiso calc R 1 . .
    C C33 0.7513(2) 0.7005(2) -0.41680(19) 0.0434(5) Uani d . 1 . .
    H H33 0.8163 0.7296 -0.4556 0.052 Uiso calc R 1 . .
    C C34 0.6122(2) 0.70486(19) -0.46623(17) 0.0396(5) Uani d . 1 . .
    C C35 0.5142(2) 0.6639(2) -0.41019(19) 0.0426(5) Uani d . 1 . .
    H H35 0.4210 0.6688 -0.4449 0.051 Uiso calc R 1 . .
    C C36 0.55611(19) 0.61538(19) -0.30166(18) 0.0387(4) Uani d . 1 . .
    H H36 0.4911 0.5876 -0.2625 0.046 Uiso calc R 1 . .
loop_
    _atom_site_aniso_label
    _atom_site_aniso_U_11
    _atom_site_aniso_U_22
    _atom_site_aniso_U_33
    _atom_site_aniso_U_12
    _atom_site_aniso_U_13
    _atom_site_aniso_U_23
    P 0.0300(3) 0.0420(3) 0.0339(3) 0.0222(2) 0.0166(2) 0.0181(2)
    O1 0.0394(7) 0.0653(9) 0.0482(8) 0.0331(6) 0.0286(6) 0.0328(7)
    O2 0.0414(7) 0.0855(11) 0.0506(8) 0.0435(7) 0.0294(7) 0.0358(8)
    O3 0.0942(13) 0.1094(15) 0.0620(11) 0.0376(11) 0.0452(11) 0.0528(11)
    O4 0.0850(13) 0.159(2) 0.0865(13) 0.0732(13) 0.0370(11) 0.0858(14)
    N1 0.0420(8) 0.0447(9) 0.0346(8) 0.0248(7) 0.0071(7) 0.0117(7)
    N2 0.0320(8) 0.0443(9) 0.0326(8) 0.0249(7) 0.0149(7) 0.0108(7)
    N3 0.0298(7) 0.0472(9) 0.0370(8) 0.0261(7) 0.0186(7) 0.0207(7)
    N4 0.0583(11) 0.0567(12) 0.0434(10) 0.0178(9) 0.0139(9) 0.0231(9)
    C11 0.0371(9) 0.0358(10) 0.0421(10) 0.0194(8) 0.0116(9) 0.0146(9)
    C12 0.1058(19) 0.0580(14) 0.0472(13) 0.0402(14) 0.0349(13) 0.0232(12)
    C13 0.140(3) 0.0675(17) 0.0624(16) 0.0553(17) 0.0237(17) 0.0380(15)
    C14 0.0989(19) 0.0490(14) 0.0778(17) 0.0416(14) 0.0189(16) 0.0225(14)
    C15 0.0883(18) 0.0575(15) 0.0794(17) 0.0467(14) 0.0356(15) 0.0188(14)
    C16 0.0703(14) 0.0544(13) 0.0483(12) 0.0356(11) 0.0280(11) 0.0199(11)
    C21 0.0390(10) 0.0445(11) 0.0358(10) 0.0222(8) 0.0204(8) 0.0114(9)
    C22 0.115(2) 0.0475(14) 0.0572(15) 0.0301(14) 0.0266(15) 0.0183(12)
    C23 0.140(3) 0.0415(15) 0.088(2) 0.0229(16) 0.036(2) 0.0070(15)
    C24 0.090(2) 0.069(2) 0.083(2) -0.0029(16) 0.0424(18) -0.0226(17)
    C25 0.0643(15) 0.105(2) 0.0405(13) 0.0401(15) 0.0111(12) -0.0041(14)
    C26 0.0570(13) 0.0683(15) 0.0364(11) 0.0329(11) 0.0125(10) 0.0075(11)
    C30 0.0309(9) 0.0421(10) 0.0314(9) 0.0196(8) 0.0145(8) 0.0107(8)
    C31 0.0305(9) 0.0338(9) 0.0306(9) 0.0141(7) 0.0142(8) 0.0081(8)
    C32 0.0320(9) 0.0478(11) 0.0426(11) 0.0169(8) 0.0175(8) 0.0168(9)
    C33 0.0419(10) 0.0517(12) 0.0413(11) 0.0162(9) 0.0235(9) 0.0187(10)
    C34 0.0466(11) 0.0377(10) 0.0287(9) 0.0137(8) 0.0124(9) 0.0120(8)
    C35 0.0360(10) 0.0548(12) 0.0412(11) 0.0238(9) 0.0141(9) 0.0209(10)
    C36 0.0351(9) 0.0524(12) 0.0390(10) 0.0224(9) 0.0204(9) 0.0205(9)
_geom_special_details
;
All e.s.d.'s (except the e.s.d. in the dihedral angle between two l.s. planes)
are estimated using the full covariance matrix. The cell e.s.d.'s are taken
into account individually in the estimation of e.s.d.'s in distances, angles
and torsion angles; correlations between e.s.d.'s in cell parameters are only
used when they are defined by crystal symmetry. An approximate (isotropic)
treatment of cell e.s.d.'s is used for estimating e.s.d.'s involving l.s.
planes.
;
loop_
    _geom_bond_atom_site_label_1
    _geom_bond_atom_site_label_2
    _geom_bond_site_symmetry_2
    _geom_bond_distance
    _geom_bond_publ_flag
    P O1 . 1.4739(13) ?
    P N1 . 1.6174(16) ?
    P N2 . 1.6233(14) ?
    P N3 . 1.6966(14) ?
    O2 C30 . 1.222(2) ?
    O3 N4 . 1.210(2) ?
    O4 N4 . 1.206(2) ?
    N1 C11 . 1.468(2) ?
    N1 H1 . 0.8600 ?
    N2 C21 . 1.473(2) ?
    N2 H2 . 0.8600 ?
    N3 C30 . 1.362(2) ?
    N3 H3 . 0.8600 ?
    N4 C34 . 1.471(2) ?
    C11 C12 . 1.498(3) ?
    C11 C16 . 1.509(3) ?
    C11 H11 . 0.9800 ?
    C12 C13 . 1.538(3) ?
    C12 H12A . 0.9700 ?
    C12 H12B . 0.9700 ?
    C13 C14 . 1.514(4) ?
    C13 H13A . 0.9700 ?
    C13 H13B . 0.9700 ?
    C14 C15 . 1.485(4) ?
    C14 H14A . 0.9700 ?
    C14 H14B . 0.9700 ?
    C15 C16 . 1.521(3) ?
    C15 H15A . 0.9700 ?
    C15 H15B . 0.9700 ?
    C16 H16A . 0.9700 ?
    C16 H16B . 0.9700 ?
    C21 C22 . 1.502(3) ?
    C21 C26 . 1.505(3) ?
    C21 H21 . 0.9800 ?
    C22 C23 . 1.510(3) ?
    C22 H22A . 0.9700 ?
    C22 H22B . 0.9700 ?
    C23 C24 . 1.498(4) ?
    C23 H23A . 0.9700 ?
    C23 H23B . 0.9700 ?
    C24 C25 . 1.514(4) ?
    C24 H24A . 0.9700 ?
    C24 H24B . 0.9700 ?
    C25 C26 . 1.536(3) ?
    C25 H25A . 0.9700 ?
    C25 H25B . 0.9700 ?
    C26 H26A . 0.9700 ?
    C26 H26B . 0.9700 ?
    C30 C31 . 1.507(2) ?
    C31 C36 . 1.387(2) ?
    C31 C32 . 1.391(2) ?
    C32 C33 . 1.374(3) ?
    C32 H32 . 0.9300 ?
    C33 C34 . 1.373(3) ?
    C33 H33 . 0.9300 ?
    C34 C35 . 1.375(3) ?
    C35 C36 . 1.380(3) ?
    C35 H35 . 0.9300 ?
    C36 H36 . 0.9300 ?
loop_
    _geom_angle_atom_site_label_1
    _geom_angle_atom_site_label_2
    _geom_angle_atom_site_label_3
    _geom_angle_site_symmetry_1
    _geom_angle_site_symmetry_3
    _geom_angle
    _geom_angle_publ_flag
    O1 P N1 . . 119.46(8) ?
    O1 P N2 . . 111.42(7) ?
    N1 P N2 . . 105.05(8) ?
    O1 P N3 . . 105.89(7) ?
    N1 P N3 . . 101.89(8) ?
    N2 P N3 . . 112.93(7) ?
    C11 N1 P . . 129.49(13) ?
    C11 N1 H1 . . 115.3 ?
    P N1 H1 . . 115.3 ?
    C21 N2 P . . 122.67(11) ?
    C21 N2 H2 . . 118.7 ?
    P N2 H2 . . 118.7 ?
    C30 N3 P . . 122.74(11) ?
    C30 N3 H3 . . 118.6 ?
    P N3 H3 . . 118.6 ?
    O4 N4 O3 . . 122.9(2) ?
    O4 N4 C34 . . 118.1(2) ?
    O3 N4 C34 . . 118.90(19) ?
    N1 C11 C12 . . 112.89(17) ?
    N1 C11 C16 . . 109.24(15) ?
    C12 C11 C16 . . 110.75(16) ?
    N1 C11 H11 . . 107.9 ?
    C12 C11 H11 . . 107.9 ?
    C16 C11 H11 . . 107.9 ?
    C11 C12 C13 . . 111.0(2) ?
    C11 C12 H12A . . 109.4 ?
    C13 C12 H12A . . 109.4 ?
    C11 C12 H12B . . 109.4 ?
    C13 C12 H12B . . 109.4 ?
    H12A C12 H12B . . 108.0 ?
    C14 C13 C12 . . 111.5(2) ?
    C14 C13 H13A . . 109.3 ?
    C12 C13 H13A . . 109.3 ?
    C14 C13 H13B . . 109.3 ?
    C12 C13 H13B . . 109.3 ?
    H13A C13 H13B . . 108.0 ?
    C15 C14 C13 . . 110.7(2) ?
    C15 C14 H14A . . 109.5 ?
    C13 C14 H14A . . 109.5 ?
    C15 C14 H14B . . 109.5 ?
    C13 C14 H14B . . 109.5 ?
    H14A C14 H14B . . 108.1 ?
    C14 C15 C16 . . 111.0(2) ?
    C14 C15 H15A . . 109.4 ?
    C16 C15 H15A . . 109.4 ?
    C14 C15 H15B . . 109.4 ?
    C16 C15 H15B . . 109.4 ?
    H15A C15 H15B . . 108.0 ?
    C11 C16 C15 . . 111.21(18) ?
    C11 C16 H16A . . 109.4 ?
    C15 C16 H16A . . 109.4 ?
    C11 C16 H16B . . 109.4 ?
    C15 C16 H16B . . 109.4 ?
    H16A C16 H16B . . 108.0 ?
    N2 C21 C22 . . 112.00(16) ?
    N2 C21 C26 . . 109.51(15) ?
    C22 C21 C26 . . 111.50(17) ?
    N2 C21 H21 . . 107.9 ?
    C22 C21 H21 . . 107.9 ?
    C26 C21 H21 . . 107.9 ?
    C21 C22 C23 . . 112.7(2) ?
    C21 C22 H22A . . 109.0 ?
    C23 C22 H22A . . 109.0 ?
    C21 C22 H22B . . 109.0 ?
    C23 C22 H22B . . 109.0 ?
    H22A C22 H22B . . 107.8 ?
    C24 C23 C22 . . 111.5(3) ?
    C24 C23 H23A . . 109.3 ?
    C22 C23 H23A . . 109.3 ?
    C24 C23 H23B . . 109.3 ?
    C22 C23 H23B . . 109.3 ?
    H23A C23 H23B . . 108.0 ?
    C23 C24 C25 . . 110.5(2) ?
    C23 C24 H24A . . 109.6 ?
    C25 C24 H24A . . 109.6 ?
    C23 C24 H24B . . 109.6 ?
    C25 C24 H24B . . 109.6 ?
    H24A C24 H24B . . 108.1 ?
    C24 C25 C26 . . 111.3(2) ?
    C24 C25 H25A . . 109.4 ?
    C26 C25 H25A . . 109.4 ?
    C24 C25 H25B . . 109.4 ?
    C26 C25 H25B . . 109.4 ?
    H25A C25 H25B . . 108.0 ?
    C21 C26 C25 . . 111.20(18) ?
    C21 C26 H26A . . 109.4 ?
    C25 C26 H26A . . 109.4 ?
    C21 C26 H26B . . 109.4 ?
    C25 C26 H26B . . 109.4 ?
    H26A C26 H26B . . 108.0 ?
    O2 C30 N3 . . 121.79(16) ?
    O2 C30 C31 . . 119.65(16) ?
    N3 C30 C31 . . 118.55(14) ?
    C36 C31 C32 . . 119.53(17) ?
    C36 C31 C30 . . 123.97(16) ?
    C32 C31 C30 . . 116.44(15) ?
    C33 C32 C31 . . 120.64(17) ?
    C33 C32 H32 . . 119.7 ?
    C31 C32 H32 . . 119.7 ?
    C34 C33 C32 . . 118.64(18) ?
    C34 C33 H33 . . 120.7 ?
    C32 C33 H33 . . 120.7 ?
    C33 C34 C35 . . 122.12(17) ?
    C33 C34 N4 . . 118.82(18) ?
    C35 C34 N4 . . 119.03(17) ?
    C34 C35 C36 . . 119.04(17) ?
    C34 C35 H35 . . 120.5 ?
    C36 C35 H35 . . 120.5 ?
    C35 C36 C31 . . 120.01(17) ?
    C35 C36 H36 . . 120.0 ?
    C31 C36 H36 . . 120.0 ?
loop_
    _geom_torsion_atom_site_label_1
    _geom_torsion_atom_site_label_2
    _geom_torsion_atom_site_label_3
    _geom_torsion_atom_site_label_4
    _geom_torsion_site_symmetry_1
    _geom_torsion_site_symmetry_2
    _geom_torsion_site_symmetry_3
    _geom_torsion_site_symmetry_4
    _geom_torsion
    _geom_torsion_publ_flag
    O1 P N1 C11 . . . . -95.68(17) ?
    N2 P N1 C11 . . . . 30.22(19) ?
    N3 P N1 C11 . . . . 148.19(16) ?
    O1 P N2 C21 . . . . -35.25(16) ?
    N1 P N2 C21 . . . . -166.00(13) ?
    N3 P N2 C21 . . . . 83.79(15) ?
    O1 P N3 C30 . . . . 170.69(13) ?
    N1 P N3 C30 . . . . -63.67(15) ?
    N2 P N3 C30 . . . . 48.50(15) ?
    P N1 C11 C12 . . . . 62.5(2) ?
    P N1 C11 C16 . . . . -173.78(14) ?
    N1 C11 C12 C13 . . . . 177.69(19) ?
    C16 C11 C12 C13 . . . . 54.8(3) ?
    C11 C12 C13 C14 . . . . -54.6(3) ?
    C12 C13 C14 C15 . . . . 55.3(3) ?
    C13 C14 C15 C16 . . . . -56.7(3) ?
    N1 C11 C16 C15 . . . . 178.52(19) ?
    C12 C11 C16 C15 . . . . -56.5(3) ?
    C14 C15 C16 C11 . . . . 57.7(3) ?
    P N2 C21 C22 . . . . -81.3(2) ?
    P N2 C21 C26 . . . . 154.44(15) ?
    N2 C21 C22 C23 . . . . -176.5(2) ?
    C26 C21 C22 C23 . . . . -53.4(3) ?
    C21 C22 C23 C24 . . . . 55.0(4) ?
    C22 C23 C24 C25 . . . . -55.9(3) ?
    C23 C24 C25 C26 . . . . 56.3(3) ?
    N2 C21 C26 C25 . . . . 177.50(18) ?
    C22 C21 C26 C25 . . . . 53.0(3) ?
    C24 C25 C26 C21 . . . . -55.1(3) ?
    P N3 C30 O2 . . . . -4.9(2) ?
    P N3 C30 C31 . . . . 173.61(12) ?
    O2 C30 C31 C36 . . . . 170.60(17) ?
    N3 C30 C31 C36 . . . . -8.0(3) ?
    O2 C30 C31 C32 . . . . -6.5(2) ?
    N3 C30 C31 C32 . . . . 174.97(15) ?
    C36 C31 C32 C33 . . . . -1.1(3) ?
    C30 C31 C32 C33 . . . . 176.11(16) ?
    C31 C32 C33 C34 . . . . 0.2(3) ?
    C32 C33 C34 C35 . . . . 0.7(3) ?
    C32 C33 C34 N4 . . . . -176.94(17) ?
    O4 N4 C34 C33 . . . . -174.8(2) ?
    O3 N4 C34 C33 . . . . 7.5(3) ?
    O4 N4 C34 C35 . . . . 7.5(3) ?
    O3 N4 C34 C35 . . . . -170.23(19) ?
    C33 C34 C35 C36 . . . . -0.7(3) ?
    N4 C34 C35 C36 . . . . 176.95(17) ?
    C34 C35 C36 C31 . . . . -0.2(3) ?
    C32 C31 C36 C35 . . . . 1.1(3) ?
    C30 C31 C36 C35 . . . . -175.88(17) ?
loop_
    _geom_hbond_atom_site_label_D
    _geom_hbond_atom_site_label_H
    _geom_hbond_atom_site_label_A
    _geom_hbond_site_symmetry_A
    _geom_hbond_distance_DH
    _geom_hbond_distance_HA
    _geom_hbond_distance_DA
    _geom_hbond_angle_DHA
    N1 H1 O4 2_664 0.86 2.54 3.305(2) 148.1
    N2 H2 O2 2_765 0.86 2.25 3.0578(18) 155.5
    N3 H3 O1 2_665 0.86 1.97 2.8229(18) 170.4
data_global
_journal_date_recd_electronic     2010-01-04
_journal_date_accepted     2010-01-07
_journal_name_full     'Acta Crystallographica, Section E'
_journal_year     2010
_journal_volume     66
_journal_issue      2
_journal_page_first     o344
_journal_page_last     o344
_journal_paper_category     QO
_journal_coeditor_code     NG2716
_publ_contact_author_name     'Fahimeh Sabbaghi'
_publ_contact_author_address
;
Department of Chemistry, Islamic Azad University-Zanjan Branch,
P.O. Box 49195-467, Zanjan, Iran
;
_publ_contact_author_email     fahimeh_sabbaghi@yahoo.com
_publ_contact_author_fax     '(+98)-241-4270156'
_publ_contact_author_phone     '(+98)9122416331 '
_publ_section_title
;
<i>N</i>,<i>N</i>'-Dicyclohexyl-<i>N</i>''-(4-nitrobenzoyl)phosphoric triamide
;
loop_
    _publ_author_name
    _publ_author_address
    'Sabbaghi, Fahimeh'
;
Department of Chemistry, Islamic Azad University--Zanjan Branch,
PO Box 49195-467, Zanjan, Iran
;
    'Pourayoubi, Mehrdad'
;
Department of Chemistry, Ferdowsi University of Mashhad, Mashhad 91779, Iran
;
    'Toghraee, Maryam'
;
Department of Chemistry, Ferdowsi University of Mashhad, Mashhad 91779, Iran
;
    'Divjakovic, Vladimir'
;
Department of Physics, Faculty of Sciences, University of Novi Sad,
Trg D. Obradovica 3, 21000 Novi Sad, Serbia
;
