# Supplementary material for: N,N′-Dicyclo­hexyl-N′′-(4-nitro­benzo­yl)phospho­ric triamide
Source: Acta Crystallogr Sect E Struct Rep Online. 2010 Jan 13;66(Pt 2):o344. doi: 10.1107/S1600536810000851 (PMC2979854; doi:10.1107/S1600536810000851)
Supplement: Supplementary file 2 [file e-66-0o344-Isup2.hkl]

#
# h,k,l, Fc-squared, Fo-squared, sigma(Fo-squared) and status flag
#
data_I
_shelx_title '    Mar-4 in P-1'
_shelx_refln_list_code          4
_shelx_F_calc_maximum      106.98
_exptl_crystal_F_000       436.00
_reflns_d_resolution_high  0.8409
 
loop_
 _symmetry_equiv_pos_as_xyz
 'x, y, z'
 '-x, -y, -z'
 
_cell_length_a    10.4091
_cell_length_b    10.8527
_cell_length_c    11.1116
_cell_angle_alpha  99.764
_cell_angle_beta  110.881
_cell_angle_gamma 108.158
 
_shelx_F_squared_multiplier     1.000
 
loop_
 _refln_index_h
 _refln_index_k
 _refln_index_l
 _refln_F_squared_calc
 _refln_F_squared_meas
 _refln_F_squared_sigma
 _refln_observed_status
   2   0   0     3601.84     3537.74     32.84 o
   3   0   0      144.76      144.75      1.73 o
   4   0   0        0.62        0.93      0.61 o
   5   0   0      239.07      248.31      1.97 o
   6   0   0       24.92       20.73      0.95 o
   7   0   0      137.33      143.75      5.98 o
   8   0   0       39.45       40.10      4.15 o
   9   0   0        1.47        3.35      2.22 o
  10   0   0        3.70        5.57      2.13 o
 -10   1   0       30.97       36.05      2.66 o
  -9   1   0       16.34       15.49      3.22 o
  -8   1   0        0.43       -0.08      1.94 o
  -7   1   0      261.00      246.34      4.30 o
  -6   1   0       90.69       99.81      1.98 o
  -5   1   0     1005.04     1103.11      5.61 o
  -4   1   0      275.37      307.81      2.63 o
  -3   1   0       15.36       14.85      0.63 o
  -2   1   0     1085.97     1112.16      7.63 o
   1   1   0     1143.97     1082.63      4.75 o
   2   1   0       12.05        9.30      0.75 o
   3   1   0      600.68      585.03      3.50 o
   4   1   0     1250.26     1279.99      9.18 o
   5   1   0      335.39      295.39      3.41 o
   6   1   0      168.87      164.33      5.41 o
   7   1   0       33.94       31.50      2.29 o
   8   1   0       90.60       85.80      3.38 o
   9   1   0       12.27       11.02      3.98 o
  10   1   0        2.85        6.42      2.35 o
 -11   2   0        0.15        2.31      2.17 o
 -10   2   0       48.07       63.82      3.16 o
  -9   2   0      105.81      109.27      4.24 o
  -8   2   0       15.52       13.40      3.39 o
  -7   2   0      103.90      103.17      1.77 o
  -6   2   0       24.45       28.28      0.93 o
  -5   2   0      991.34     1081.43      7.33 o
  -4   2   0       66.81       48.89      1.78 o
  -3   2   0       51.02       48.65      1.64 o
  -2   2   0     4836.31     4900.69     28.42 o
  -1   2   0      232.21      255.80      3.87 o
   0   2   0       15.61       18.37      1.04 o
   1   2   0     3930.62     3994.89     15.92 o
   2   2   0      222.81      219.57      2.61 o
   3   2   0       38.26       41.18      1.18 o
   4   2   0      338.30      331.69      3.33 o
   5   2   0        4.38        4.44      1.56 o
   6   2   0       29.03       32.22      1.95 o
   7   2   0       25.28       30.69      2.53 o
   8   2   0       34.46       35.25      2.77 o
   9   2   0       23.30       28.73      4.41 o
 -11   3   0       52.93       50.26      3.52 o
 -10   3   0       87.57       71.80      3.74 o
  -9   3   0      137.80      141.76      4.48 o
  -8   3   0      525.98      501.03      7.02 o
  -7   3   0      381.85      389.76      9.13 o
  -6   3   0      151.78      186.02      6.00 o
  -5   3   0      194.72      194.23      8.79 o
  -4   3   0        0.02        6.02      1.22 o
  -3   3   0      748.54      716.42      4.34 o
  -2   3   0     1478.00     1489.41      6.59 o
  -1   3   0      824.14      737.75      5.10 o
   0   3   0       32.12       46.76      1.38 o
   1   3   0       13.92       14.33      0.97 o
   2   3   0      161.96      181.30      2.26 o
   3   3   0        2.89        4.83      1.01 o
   4   3   0      349.30      320.91      3.68 o
   5   3   0       22.25       21.28      1.39 o
   6   3   0        4.37        3.76      1.18 o
   7   3   0       32.78       30.64      4.80 o
   8   3   0        8.02       10.85      2.61 o
   9   3   0       41.63       48.71      3.90 o
 -11   4   0       31.30       32.56      4.68 o
 -10   4   0      135.22      117.54      4.26 o
  -9   4   0        6.69        2.45      1.91 o
  -8   4   0      405.56      364.28      5.77 o
  -7   4   0        0.99        2.18      1.47 o
  -6   4   0       68.20       78.80      2.32 o
  -5   4   0     1195.93     1160.24     10.50 o
  -4   4   0     1245.06     1425.10      6.95 o
  -3   4   0      480.75      484.89      3.53 o
  -2   4   0      432.23      492.25      3.82 o
  -1   4   0       65.92       64.06      2.19 o
   0   4   0      389.92      428.19      3.34 o
   1   4   0      516.98      455.75      4.10 o
   2   4   0       86.82      105.47      3.08 o
   3   4   0       28.02       32.18      1.60 o
   4   4   0      158.91      146.72      3.57 o
   5   4   0       17.40       17.60      1.54 o
   6   4   0        3.08        1.12      2.12 o
   7   4   0       12.19       18.31      2.74 o
   8   4   0       18.07       16.47      2.99 o
 -11   5   0       85.83       81.94      6.60 o
 -10   5   0       39.21       45.92      5.45 o
  -9   5   0      179.56      166.86      4.25 o
  -8   5   0      379.27      358.29      5.25 o
  -7   5   0      199.66      179.79      6.69 o
  -6   5   0        1.51        0.96      0.34 o
  -5   5   0        8.12       11.24      2.63 o
  -4   5   0      202.12      265.87      4.77 o
  -3   5   0        0.09        1.78      0.98 o
  -2   5   0      313.80      310.71      4.42 o
  -1   5   0      161.26      178.70      3.60 o
   0   5   0       35.63       45.62      2.34 o
   1   5   0        0.07        0.61      1.50 o
   2   5   0       22.62       24.93      3.27 o
   3   5   0        3.98        3.76      1.90 o
   4   5   0      110.46      112.33      2.94 o
   5   5   0       20.57       22.74      1.91 o
   6   5   0       82.23       92.74     11.04 o
   7   5   0       34.22       38.02      3.41 o
 -11   6   0       61.99       62.83      6.18 o
 -10   6   0       37.30       37.90      5.36 o
  -9   6   0      116.32      107.01      6.79 o
  -8   6   0      405.57      387.68     10.63 o
  -7   6   0        6.87        6.19      3.62 o
  -6   6   0        0.42        0.51      0.90 o
  -5   6   0       48.45       40.37      1.97 o
  -4   6   0      186.56      202.32      3.85 o
  -3   6   0      520.87      526.10      4.58 o
  -2   6   0      174.90      197.33      4.07 o
  -1   6   0      389.99      380.06     17.24 o
   0   6   0      447.68      443.95      9.78 o
   1   6   0        3.19        5.58      1.92 o
   2   6   0       48.39       50.12      4.80 o
   3   6   0      221.16      244.05      8.55 o
   4   6   0       49.85       49.53      3.03 o
   5   6   0       36.06       30.40      3.10 o
   6   6   0       23.28       23.51      3.21 o
   7   6   0      177.54      183.41      6.62 o
 -11   7   0       18.69       26.44      5.49 o
 -10   7   0      172.87      181.50      8.97 o
  -9   7   0        2.29       -0.02      3.45 o
  -8   7   0      113.26       98.83      6.62 o
  -7   7   0       45.78       52.09      4.33 o
  -6   7   0        6.03        3.54      1.41 o
  -5   7   0       66.03       61.60      2.56 o
  -4   7   0        0.63        0.44      1.67 o
  -3   7   0      223.96      219.13      3.21 o
  -2   7   0        0.95        1.73      1.95 o
  -1   7   0       18.78       26.98      2.52 o
   0   7   0       70.12       70.58      3.27 o
   1   7   0       63.39       64.40      4.98 o
   2   7   0      153.25      149.23      7.29 o
   3   7   0      156.12      141.38      7.01 o
   4   7   0        7.96        6.28      2.13 o
   5   7   0        0.99        1.05      4.04 o
   6   7   0        1.44        1.31      4.78 o
 -11   8   0        7.22       13.77      4.49 o
 -10   8   0      225.07      216.52      9.87 o
  -9   8   0       52.34       46.40      5.91 o
  -8   8   0        1.50        2.19      3.81 o
  -7   8   0      106.79      114.49      3.23 o
  -6   8   0       51.32       48.22      2.61 o
  -5   8   0      166.40      163.85      4.26 o
  -4   8   0      237.95      225.10      8.25 o
  -3   8   0       41.92       38.26      1.74 o
  -2   8   0      377.63      415.79      6.35 o
  -1   8   0       14.91       12.25      2.73 o
   0   8   0       10.88       15.10      2.49 o
   1   8   0      269.26      257.36      9.13 o
   2   8   0      156.14      152.99      7.82 o
   3   8   0       41.26       40.31      5.57 o
   4   8   0       15.16       14.58      5.15 o
   5   8   0        0.13        2.80      4.90 o
 -10   9   0      199.34      214.78     10.02 o
  -9   9   0      118.76      124.44      7.82 o
  -8   9   0        4.89        9.98      4.54 o
  -7   9   0       93.05      100.92      3.55 o
  -6   9   0       47.83       34.19      2.66 o
  -5   9   0        2.33        2.34      2.26 o
  -4   9   0      238.50      217.39      5.41 o
  -3   9   0        1.88        3.19      1.42 o
  -2   9   0       89.43       98.80      3.08 o
  -1   9   0       29.12       27.84      2.30 o
   0   9   0        0.19        1.87      2.57 o
   1   9   0       85.34       79.34      5.96 o
   2   9   0        3.42        0.83      3.95 o
   3   9   0        0.61        2.50      2.72 o
   4   9   0        1.78        0.96      3.42 o
 -10  10   0       39.97       28.81      6.04 o
  -9  10   0       81.94       72.51      6.63 o
  -8  10   0       27.42       28.47      5.30 o
  -7  10   0       30.97       41.76      5.26 o
  -6  10   0       49.11       49.96      3.24 o
  -5  10   0       24.09       26.06      3.00 o
  -4  10   0       97.60       98.13      4.19 o
  -3  10   0        6.58        5.28      2.67 o
  -2  10   0        4.43        3.17      1.87 o
  -1  10   0       89.70       85.71      3.25 o
   0  10   0        0.00        1.67      2.10 o
   1  10   0       45.91       45.22      5.54 o
   2  10   0       12.78       14.19      3.51 o
  -9  11   0       88.92       84.15      7.15 o
  -8  11   0       44.22       43.58      6.47 o
  -7  11   0        3.31        6.81      5.18 o
  -6  11   0      174.52      175.03      5.53 o
  -5  11   0       13.37       14.79      2.90 o
  -4  11   0       85.28       94.05      4.61 o
  -3  11   0        0.08        1.96      2.78 o
  -2  11   0       92.83       93.68      4.76 o
  -1  11   0       29.83       28.95      3.00 o
   0  11   0        0.83        2.19      2.79 o
   1  11   0       27.01       29.44      4.02 o
  -7  12   0        1.10        2.35      3.99 o
  -6  12   0      117.28      110.10      4.90 o
  -5  12   0        2.76        1.86      3.08 o
  -4  12   0       47.37       51.42      4.18 o
  -3  12   0        0.00        0.19      3.05 o
  -2  12   0       34.60       31.79      3.73 o
  -1  12   0       55.66       63.01      4.55 o
   1 -12   1        0.65        0.95      3.26 o
   2 -12   1        3.15        4.47      3.21 o
   3 -12   1       56.52       61.81      4.54 o
   4 -12   1       24.46       19.01      3.16 o
   5 -12   1        5.88        5.12      2.90 o
   6 -12   1        2.79        1.37      2.57 o
   7 -12   1       29.67       32.38      5.93 o
  -1 -11   1        2.52        2.78      2.81 o
   0 -11   1        5.23        5.57      2.37 o
   1 -11   1        6.17        3.77      2.02 o
   2 -11   1       27.95       27.54      3.52 o
   3 -11   1       22.43       17.79      3.42 o
   4 -11   1      111.74      100.08      4.56 o
   5 -11   1        0.41        1.69      2.48 o
   6 -11   1       29.15       25.09      3.02 o
   7 -11   1      200.97      195.88      9.60 o
   8 -11   1       26.12       34.02      6.01 o
   9 -11   1       39.18       31.29      5.23 o
  -3 -10   1       10.61        9.12      2.59 o
  -2 -10   1       45.68       45.38      4.10 o
  -1 -10   1       58.99       50.55      3.89 o
   0 -10   1        2.02        2.95      2.03 o
   1 -10   1       95.37       92.68      3.28 o
   2 -10   1      109.98      118.66      4.54 o
   3 -10   1        2.25        3.92      2.41 o
   4 -10   1       64.39       62.53      3.60 o
   5 -10   1       10.91        8.96      2.49 o
   6 -10   1       76.47       75.47      4.73 o
   7 -10   1      128.36      129.49      7.47 o
   8 -10   1       73.92       88.13      7.26 o
   9 -10   1       86.65       84.12      7.32 o
  -4  -9   1       21.77       19.09      3.90 o
  -3  -9   1        7.53        7.58      2.28 o
  -2  -9   1       13.26       12.24      2.96 o
  -1  -9   1      171.87      181.78      5.51 o
   0  -9   1        0.20        1.36      1.94 o
   1  -9   1      145.75      138.86      3.80 o
   2  -9   1      824.65      825.71      7.26 o
   3  -9   1        8.34        8.16      1.43 o
   4  -9   1      249.91      236.11      5.53 o
   5  -9   1       66.90       62.71      5.39 o
   6  -9   1      188.58      179.36      4.47 o
   7  -9   1      125.61      129.50      7.33 o
   8  -9   1       24.22       23.92      5.06 o
   9  -9   1      112.24      109.43      7.73 o
  10  -9   1       62.97       61.54      6.30 o
  -5  -8   1        0.68        2.77      2.86 o
  -4  -8   1        0.55       -0.08      2.23 o
  -3  -8   1        4.60        6.43      2.04 o
  -2  -8   1       41.81       41.70      3.40 o
  -1  -8   1       46.44       51.26      3.31 o
   0  -8   1      284.86      272.57      6.35 o
   1  -8   1      213.41      193.82      3.77 o
   2  -8   1      301.65      282.41      4.04 o
   3  -8   1        0.40        1.13      1.05 o
   4  -8   1       27.70       32.70      2.49 o
   5  -8   1      118.65      114.83      3.51 o
   6  -8   1      107.69      108.34      3.22 o
   7  -8   1      185.38      186.25      8.17 o
   8  -8   1       12.85        6.41      3.52 o
   9  -8   1      118.30      118.22      7.60 o
  10  -8   1       59.69       64.71      6.53 o
  -6  -7   1        8.28        7.06      3.09 o
  -5  -7   1       18.23       18.50      2.27 o
  -4  -7   1       14.63       13.60      2.30 o
  -3  -7   1       38.55       42.69      3.08 o
  -2  -7   1       67.30       62.33      5.43 o
  -1  -7   1        9.17       11.84      1.84 o
   0  -7   1      675.08      651.34      7.93 o
   1  -7   1        4.37        5.42      1.43 o
   2  -7   1      237.94      237.88      4.28 o
   3  -7   1      118.20      118.64      3.51 o
   4  -7   1       18.79       18.58      1.92 o
   5  -7   1      107.97       95.33      2.18 o
   6  -7   1       28.52       28.73      1.65 o
   7  -7   1       50.93       45.61      4.75 o
   8  -7   1      124.98      121.98      6.95 o
   9  -7   1      103.67       98.51      6.80 o
  10  -7   1      136.68      131.98      7.66 o
  11  -7   1       17.20       13.62      4.59 o
  -7  -6   1        0.15        0.15      2.17 o
  -6  -6   1       59.83       56.31      3.16 o
  -5  -6   1       54.69       52.61      3.20 o
  -4  -6   1      149.20      148.48      4.40 o
  -3  -6   1       45.80       49.37      2.80 o
  -2  -6   1      334.29      354.17      9.09 o
  -1  -6   1       36.49       33.64      2.39 o
   0  -6   1      131.75      134.56      2.86 o
   1  -6   1       10.89       13.39      1.36 o
   2  -6   1       57.90       80.54      1.88 o
   3  -6   1      665.84      671.26      6.79 o
   4  -6   1       78.96       87.69      2.00 o
   5  -6   1      418.25      400.27      3.62 o
   6  -6   1       62.42       55.28      4.53 o
   7  -6   1       10.89       12.38      1.71 o
   8  -6   1       29.71       24.51      4.51 o
   9  -6   1       34.56       27.14      4.75 o
  10  -6   1      118.77      121.15      7.31 o
  11  -6   1       71.78       82.17      6.90 o
  -8  -5   1       35.18       34.84      2.97 o
  -7  -5   1       48.11       59.02      4.34 o
  -6  -5   1      140.51      147.60      5.20 o
  -5  -5   1        0.14        0.47      1.49 o
  -4  -5   1       64.50       69.24      4.47 o
  -3  -5   1       24.15       17.68      2.05 o
  -2  -5   1      503.47      535.94      9.96 o
  -1  -5   1       86.70       72.67      2.82 o
   0  -5   1        2.36        0.91      1.24 o
   1  -5   1      152.01      147.22      3.60 o
   2  -5   1       28.37       36.40      1.07 o
   3  -5   1      328.37      381.05      3.60 o
   4  -5   1       46.00       58.73      1.66 o
   5  -5   1      157.03      167.69      5.88 o
   6  -5   1       41.01       32.48      3.90 o
   7  -5   1       24.22       15.83      3.46 o
   8  -5   1        0.61       -0.14      3.35 o
   9  -5   1       17.25       18.51      2.30 o
  10  -5   1       21.54       33.53      4.86 o
  11  -5   1      107.18      121.47      7.56 o
  -8  -4   1        4.46        7.06      2.31 o
  -7  -4   1      221.39      234.57      4.87 o
  -6  -4   1      164.08      164.33      3.32 o
  -5  -4   1        0.02        0.56      1.23 o
  -4  -4   1       32.22       23.13      1.56 o
  -3  -4   1      157.14      164.87      2.83 o
  -2  -4   1      105.35      105.21      4.74 o
  -1  -4   1      160.47      165.26      2.57 o
   0  -4   1       47.91       59.39      1.73 o
   1  -4   1     3104.21     3132.01      7.79 o
   2  -4   1        3.42        2.48      0.89 o
   3  -4   1      952.80      960.90      6.47 o
   4  -4   1      113.30      106.21      5.41 o
   5  -4   1      248.53      243.70      6.61 o
   6  -4   1       10.04       10.05      3.11 o
   7  -4   1      368.16      344.25      8.70 o
   8  -4   1      130.09      112.31      5.98 o
   9  -4   1       52.27       53.01      5.14 o
  10  -4   1        0.89        1.53      2.11 o
  11  -4   1       72.89       99.57      6.90 o
  -9  -3   1       35.54       37.45      3.65 o
  -8  -3   1       11.63       14.48      2.22 o
  -7  -3   1      107.19      110.96      7.37 o
  -6  -3   1       64.53       65.61      2.14 o
  -5  -3   1       77.14       78.63      2.12 o
  -4  -3   1       19.79       20.70      1.31 o
  -3  -3   1        5.02        7.40      0.89 o
  -2  -3   1       56.99       65.96      1.25 o
  -1  -3   1      166.36      220.58      4.22 o
   0  -3   1       41.13       41.94      1.33 o
   1  -3   1     1134.00     1172.92      4.09 o
   2  -3   1      522.42      517.04      3.14 o
   3  -3   1        6.64       10.01      1.95 o
   4  -3   1        1.21        0.87      2.08 o
   5  -3   1      234.53      190.08      3.43 o
   6  -3   1      756.09      777.63      8.83 o
   7  -3   1        5.02        7.20      2.83 o
   8  -3   1      337.21      310.09      8.62 o
   9  -3   1      451.42      425.90     10.71 o
  10  -3   1        3.51        0.90      2.65 o
 -10  -2   1        1.98        1.88      2.88 o
  -9  -2   1       32.65       37.66      3.40 o
  -8  -2   1        1.65        2.93      2.43 o
  -7  -2   1       20.69       21.70      1.55 o
  -6  -2   1        5.55        5.89      1.19 o
  -5  -2   1        5.32        4.94      1.02 o
  -4  -2   1       60.95       58.23      1.83 o
  -3  -2   1       90.49       90.39      1.51 o
  -2  -2   1       34.56       50.70      1.08 o
  -1  -2   1      111.95      114.30      1.56 o
   0  -2   1     4695.81     4809.82     38.02 o
   1  -2   1      533.12      600.98      6.57 o
   2  -2   1      509.79      521.87      6.03 o
   3  -2   1      121.64      112.46      2.44 o
   4  -2   1     1445.89     1563.76     49.74 o
   5  -2   1        3.57        3.06      0.97 o
   6  -2   1      138.77      137.98      3.68 o
   7  -2   1       71.35       70.73      4.39 o
   8  -2   1       20.26       19.23      3.48 o
   9  -2   1      163.07      167.60      5.19 o
  10  -2   1        1.10        1.91      2.60 o
 -10  -1   1        0.12        1.52      2.82 o
  -9  -1   1       29.45       28.83      3.26 o
  -8  -1   1      112.81      113.81      6.48 o
  -7  -1   1      208.25      197.68      4.75 o
  -6  -1   1      175.69      167.29      2.45 o
  -5  -1   1      249.68      241.41      2.47 o
  -4  -1   1     2386.32     2254.09     12.96 o
  -3  -1   1     1526.11     1387.76     14.72 o
  -2  -1   1     7626.23     7670.29     61.71 o
  -1  -1   1      243.97      220.57      2.99 o
   1  -1   1     1857.47     1836.26      8.12 o
   2  -1   1      300.62      322.24      2.20 o
   3  -1   1     1564.90     1546.95      7.43 o
   4  -1   1      252.10      310.91      2.29 o
   5  -1   1       88.13       92.89      1.28 o
   6  -1   1      100.04      119.15      2.52 o
   7  -1   1       62.90       58.46      1.93 o
   8  -1   1        3.57        5.55      2.20 o
   9  -1   1       35.67       37.39      3.22 o
  10  -1   1        0.13        3.66      2.52 o
 -10   0   1       40.41       42.07      3.43 o
  -9   0   1       22.89       24.64      2.81 o
  -8   0   1       64.35       68.52      2.31 o
  -7   0   1      333.36      310.87      4.48 o
  -6   0   1        1.75        2.34      0.78 o
  -5   0   1      188.51      200.72      2.37 o
  -4   0   1       36.77       43.46      1.17 o
  -3   0   1      349.85      379.09      4.88 o
  -2   0   1    11443.84    11125.41     99.45 o
   1   0   1      794.62      790.40      5.80 o
   2   0   1     5742.78     5791.09     47.54 o
   3   0   1     2709.47     2859.38     15.16 o
   4   0   1       77.03       71.50      1.65 o
   5   0   1      818.75      835.06      5.51 o
   6   0   1       88.51       97.51      2.91 o
   7   0   1       35.26       33.53      1.83 o
   8   0   1        2.48        2.79      2.11 o
   9   0   1        0.10        1.71      2.34 o
  10   0   1        8.61        7.41      3.94 o
 -11   1   1       48.22       51.99      3.23 o
 -10   1   1       82.03       84.67      4.76 o
  -9   1   1        4.37        3.42      2.24 o
  -8   1   1       34.53       28.59      3.91 o
  -7   1   1      443.43      430.44      6.71 o
  -6   1   1      117.59      111.17      1.75 o
  -5   1   1      143.37      132.10      2.02 o
  -4   1   1      206.75      203.13      2.30 o
  -3   1   1      908.41     1005.47      8.36 o
  -2   1   1    11395.46    10781.34     99.34 o
   1   1   1     5189.22     5270.61     62.12 o
   2   1   1      245.99      277.71      2.24 o
   3   1   1      500.83      517.20      5.04 o
   4   1   1      155.39      170.28      3.93 o
   5   1   1      269.15      285.56      4.73 o
   6   1   1      125.33      135.21      3.72 o
   7   1   1      106.25      109.35      3.61 o
   8   1   1        1.24        1.00      3.16 o
   9   1   1        0.74        1.84      3.46 o
 -11   2   1       10.84       10.63      2.22 o
 -10   2   1       48.92       55.68      3.54 o
  -9   2   1        1.40        1.20      2.24 o
  -8   2   1        9.93        8.83      2.17 o
  -7   2   1     1033.71     1035.24      7.79 o
  -6   2   1       11.23       11.85      0.96 o
  -5   2   1       13.39       11.83      0.76 o
  -4   2   1        1.08        4.97      0.80 o
  -3   2   1      165.31      188.02      1.73 o
  -2   2   1     2661.16     2629.87      8.42 o
  -1   2   1      541.51      630.19      7.37 o
   1   2   1     5489.34     5749.66     44.41 o
   2   2   1        3.57        1.72      1.06 o
   3   2   1        1.50        2.51      0.76 o
   4   2   1       42.29       37.25      1.21 o
   5   2   1        1.59        1.84      0.59 o
   6   2   1        8.87        5.83      1.94 o
   7   2   1       19.87       19.51      2.44 o
   8   2   1        4.54        6.25      2.25 o
   9   2   1       17.25       20.89      4.87 o
 -11   3   1        1.48        1.19      2.47 o
 -10   3   1        6.71        8.06      2.34 o
  -9   3   1       55.14       58.33      3.23 o
  -8   3   1      341.90      343.35      5.83 o
  -7   3   1      667.25      691.27     10.33 o
  -6   3   1      473.54      454.43      4.71 o
  -5   3   1      146.87      133.83      3.00 o
  -4   3   1       36.11       28.35      1.30 o
  -3   3   1       67.64       77.05      1.68 o
  -2   3   1      225.50      244.08      2.53 o
  -1   3   1     5478.59     5523.14     75.23 o
   0   3   1     7264.67     7552.45     53.04 o
   1   3   1      206.08      170.52      2.41 o
   2   3   1       38.58       46.40      1.58 o
   3   3   1       16.87       17.13      1.04 o
   4   3   1      116.85      115.55      2.29 o
   5   3   1        4.01        3.77      0.97 o
   6   3   1       28.75       26.95      4.25 o
   7   3   1        1.74        1.01      2.18 o
   8   3   1        7.18       11.09      2.52 o
 -11   4   1       24.75       17.83      4.21 o
 -10   4   1        4.98        2.23      2.09 o
  -9   4   1       77.90       76.66      3.25 o
  -8   4   1       72.21       69.02      4.56 o
  -7   4   1        0.03        0.48      0.27 o
  -6   4   1       37.86       51.12      1.23 o
  -5   4   1       60.31       92.43      2.12 o
  -4   4   1        0.25        4.13      1.14 o
  -3   4   1      140.73      127.94      2.12 o
  -2   4   1      534.07      533.82      4.67 o
  -1   4   1      103.21      100.93      2.02 o
   0   4   1      589.53      656.42      6.62 o
   1   4   1      182.41      196.77      2.95 o
   2   4   1        0.65       -0.21      1.21 o
   3   4   1      229.17      240.09      4.92 o
   4   4   1      103.82       93.08      2.39 o
   5   4   1       48.47       57.55      3.34 o
   6   4   1       40.57       41.59      3.15 o
   7   4   1        4.70        5.20      2.52 o
   8   4   1       17.34       18.32      3.12 o
 -11   5   1        6.26        9.91      4.63 o
 -10   5   1      147.23      124.91      7.02 o
  -9   5   1      231.59      231.40      4.72 o
  -8   5   1      150.68      147.63      3.48 o
  -7   5   1       56.17       56.07      1.99 o
  -6   5   1      178.51      191.35      3.14 o
  -5   5   1      589.54      650.02      5.98 o
  -4   5   1        2.84        5.23      1.42 o
  -3   5   1       58.96       69.26      2.40 o
  -2   5   1      816.30      886.00      7.40 o
  -1   5   1      794.69      796.23      7.12 o
   0   5   1       43.82       45.76      2.33 o
   1   5   1        2.14       -0.02      2.93 o
   2   5   1      256.81      253.00      7.20 o
   3   5   1        0.17        0.93      2.16 o
   4   5   1      292.10      296.42      7.74 o
   5   5   1        7.91       11.84      3.21 o
   6   5   1        0.42        1.78      2.45 o
   7   5   1       13.21       19.19      3.43 o
 -11   6   1       72.66       75.92      6.81 o
 -10   6   1      419.80      404.33     11.79 o
  -9   6   1      102.37      115.06      6.95 o
  -8   6   1      204.78      197.94      7.89 o
  -7   6   1        0.10        0.32      0.95 o
  -6   6   1        0.05        0.91      1.23 o
  -5   6   1       52.60       48.66      2.26 o
  -4   6   1      156.45      162.09      3.66 o
  -3   6   1       45.18       44.95      2.93 o
  -2   6   1      123.94      126.58      3.40 o
  -1   6   1      366.40      334.52      7.56 o
   0   6   1        8.38        5.07      1.82 o
   1   6   1        0.01       -0.32      2.88 o
   2   6   1      302.86      304.85      9.00 o
   3   6   1       28.93       26.15      4.59 o
   4   6   1      121.39      113.04      3.27 o
   5   6   1        3.03        3.09      2.57 o
   6   6   1       34.69       37.53      3.69 o
 -11   7   1       57.56       50.95      6.26 o
 -10   7   1      446.54      426.73     12.61 o
  -9   7   1       54.11       55.43      5.56 o
  -8   7   1      479.45      473.59     12.04 o
  -7   7   1       38.11       38.30      2.07 o
  -6   7   1       97.19       96.45      3.08 o
  -5   7   1      459.86      431.79     10.46 o
  -4   7   1        7.23       11.13      1.99 o
  -3   7   1      280.68      281.55      5.23 o
  -2   7   1        9.52       10.65      2.13 o
  -1   7   1      486.07      449.20      6.66 o
   0   7   1      113.86      109.82      3.67 o
   1   7   1       86.75       84.57      5.86 o
   2   7   1       31.23       36.64      5.15 o
   3   7   1        9.46        9.35      4.20 o
   4   7   1        1.73        5.44      4.24 o
   5   7   1       31.75       40.14      5.58 o
 -11   8   1       23.27       22.97      5.45 o
 -10   8   1      119.35      122.68      7.96 o
  -9   8   1        7.85        5.89      4.19 o
  -8   8   1      122.19      129.04      7.30 o
  -7   8   1      103.73      104.12      6.28 o
  -6   8   1      130.01      115.80      3.68 o
  -5   8   1       91.21       91.48      6.68 o
  -4   8   1      296.35      297.35      3.51 o
  -3   8   1      131.63      138.13      6.04 o
  -2   8   1      105.11       94.53      3.78 o
  -1   8   1        4.74        5.82      2.19 o
   0   8   1      249.04      231.08      5.54 o
   1   8   1       91.19      108.75      7.14 o
   2   8   1       30.73       34.47      4.96 o
   3   8   1       23.00       19.89      4.46 o
   4   8   1        0.55        0.65      4.22 o
 -10   9   1       89.36       94.10      6.77 o
  -9   9   1       19.81       22.67      5.46 o
  -8   9   1       30.66       34.20      5.32 o
  -7   9   1       14.23       17.67      3.83 o
  -6   9   1      125.73      127.85      4.25 o
  -5   9   1        0.18        0.79      2.22 o
  -4   9   1       22.54       24.04      2.78 o
  -3   9   1       33.03       46.19      3.37 o
  -2   9   1      122.27      126.04      4.54 o
  -1   9   1      122.26      113.43      4.37 o
   0   9   1       12.12       12.83      2.69 o
   1   9   1       80.70       76.37      6.10 o
   2   9   1        4.91        5.89      5.03 o
   3   9   1       44.32       35.37      6.02 o
 -10  10   1       75.50       73.28      7.05 o
  -9  10   1       87.92      101.14      7.01 o
  -8  10   1        3.11        7.86      4.79 o
  -7  10   1        6.74        6.79      2.61 o
  -6  10   1      177.16      164.99      8.58 o
  -5  10   1       22.69       17.58      2.90 o
  -4  10   1       34.00       33.21      3.17 o
  -3  10   1        5.44        7.13      2.82 o
  -2  10   1        4.31        4.08      2.71 o
  -1  10   1        4.23        5.08      2.60 o
   0  10   1        3.95        8.23      5.08 o
   1  10   1        3.18        6.78      5.18 o
   2  10   1        9.00        8.90      4.29 o
  -9  11   1      122.61      119.41      8.61 o
  -8  11   1       13.55       15.91      4.70 o
  -7  11   1        2.21        3.17      2.67 o
  -6  11   1      114.80       94.09      5.34 o
  -5  11   1        8.70        8.37      2.86 o
  -4  11   1       40.64       44.09      3.63 o
  -3  11   1        1.51        2.84      2.77 o
  -2  11   1        1.81        3.15      2.87 o
  -1  11   1       54.00       60.23      3.19 o
   0  11   1        3.06        0.44      4.69 o
  -7  12   1        5.10        7.59      4.50 o
  -6  12   1       57.66       54.39      4.02 o
  -5  12   1        6.52        6.35      2.89 o
  -4  12   1       55.90       57.92      4.19 o
  -3  12   1       12.96       17.05      3.48 o
  -2  12   1        3.74        6.20      3.61 o
   0 -12   2        0.83       -0.57      4.91 o
   1 -12   2       75.01       75.90      4.83 o
   2 -12   2        2.40        2.51      3.25 o
   3 -12   2       30.64       31.50      3.43 o
   4 -12   2        3.41        6.06      3.12 o
   5 -12   2       32.57       32.90     10.57 o
   6 -12   2       27.09       23.63      5.51 o
   7 -12   2        9.84        8.23      4.87 o
  -2 -11   2       22.64       22.84      3.06 o
  -1 -11   2       44.02       44.64      4.12 o
   0 -11   2        1.88        1.76      2.29 o
   1 -11   2        7.00        7.86      2.88 o
   2 -11   2       13.85       12.77      2.98 o
   3 -11   2        4.25        2.12      2.67 o
   4 -11   2       10.87       11.40      2.82 o
   5 -11   2       67.71       64.91      3.94 o
   6 -11   2       53.18       58.64      6.77 o
   7 -11   2        6.39        9.11      4.53 o
   8 -11   2       43.95       38.88      6.12 o
  -3 -10   2        1.31        0.69      2.63 o
  -2 -10   2       57.82       63.87      4.03 o
  -1 -10   2       23.76       27.21      3.28 o
   0 -10   2       55.22       60.71      2.97 o
   1 -10   2       97.52       94.55      3.30 o
   2 -10   2        0.08        2.24      1.73 o
   3 -10   2      362.42      355.66      7.16 o
   4 -10   2        1.45        2.42      2.52 o
   5 -10   2      144.79      158.11      4.91 o
   6 -10   2        3.29        1.92      2.08 o
   7 -10   2       79.34       81.69      6.89 o
   8 -10   2       11.75       18.47      4.97 o
   9 -10   2      120.63      118.13      8.01 o
  -5  -9   2        5.67        6.11      3.65 o
  -4  -9   2       17.45       18.21      2.74 o
  -3  -9   2       18.76       16.41      2.64 o
  -2  -9   2       59.40       49.11      3.77 o
  -1  -9   2        5.17        4.30      2.59 o
   0  -9   2      278.25      281.88      4.99 o
   1  -9   2       10.73       11.69      1.94 o
   2  -9   2      326.46      303.28      4.55 o
   3  -9   2        5.93        5.86      2.35 o
   4  -9   2      230.71      215.14      5.24 o
   5  -9   2      191.90      196.67      6.68 o
   6  -9   2      125.72      119.48      7.26 o
   7  -9   2      406.47      397.25     11.80 o
   8  -9   2        7.98        5.09      3.89 o
   9  -9   2      115.83      106.75      7.60 o
  10  -9   2        0.03        4.34      4.41 o
  -6  -8   2        2.67        4.21      3.70 o
  -5  -8   2        3.31        5.01      2.20 o
  -4  -8   2       28.25       27.32      2.73 o
  -3  -8   2       93.83       98.04      4.26 o
  -2  -8   2       54.27       48.08      3.41 o
  -1  -8   2      130.16      115.17      3.36 o
   0  -8   2      375.84      374.48      6.09 o
   1  -8   2       66.64       59.88      2.45 o
   2  -8   2      509.69      522.27      8.06 o
   3  -8   2      187.44      178.50      7.82 o
   4  -8   2       60.68       56.22      2.88 o
   5  -8   2      265.94      273.98      6.16 o
   6  -8   2       73.40       90.55      6.23 o
   7  -8   2      378.73      358.74     10.83 o
   8  -8   2        2.82        0.35      4.15 o
   9  -8   2       60.42       54.12      5.72 o
  10  -8   2        0.61        1.27      3.79 o
  -7  -7   2        3.82        3.97      3.19 o
  -6  -7   2       14.66       17.06      3.24 o
  -5  -7   2        7.84       11.45      2.36 o
  -4  -7   2      168.63      157.80      4.08 o
  -3  -7   2        2.57        4.83      2.04 o
  -2  -7   2       18.39       13.65      2.56 o
  -1  -7   2      193.36      189.34      3.88 o
   0  -7   2      360.68      354.37      4.72 o
   1  -7   2      363.58      362.07      4.42 o
   2  -7   2     1610.17     1649.18     16.07 o
   3  -7   2      214.61      193.47      4.30 o
   4  -7   2      110.12       98.52      4.48 o
   5  -7   2      155.85      158.28      8.66 o
   6  -7   2       32.29       29.32      4.36 o
   7  -7   2      303.30      286.44      9.38 o
   8  -7   2        5.84        9.18      4.32 o
   9  -7   2       31.50       32.22      4.81 o
  10  -7   2       40.43       33.30      5.28 o
  -7  -6   2       74.61       82.80      5.16 o
  -6  -6   2        8.05       10.34      2.04 o
  -5  -6   2       41.53       49.27      2.77 o
  -4  -6   2        0.01        0.97      1.65 o
  -3  -6   2       38.22       41.65      2.37 o
  -2  -6   2       23.79       21.79      2.35 o
  -1  -6   2        9.47       12.82      1.66 o
   0  -6   2      178.60      146.34      2.93 o
   1  -6   2        0.16        0.36      1.13 o
   2  -6   2      375.35      379.64      5.40 o
   3  -6   2      166.68      144.60      4.49 o
   4  -6   2       77.86       93.58      1.45 o
   5  -6   2       13.06       12.93      1.16 o
   6  -6   2       51.73       47.46      4.23 o
   7  -6   2      380.40      397.16     10.22 o
   8  -6   2        3.32        0.11      3.84 o
   9  -6   2        6.52        5.18      3.71 o
  10  -6   2       45.67       46.98      5.55 o
  -8  -5   2       10.44       10.90      5.63 o
  -7  -5   2        3.23        3.13      1.93 o
  -6  -5   2       12.40       13.22      1.58 o
  -5  -5   2        2.68        1.39      1.30 o
  -4  -5   2      111.82      113.42      3.10 o
  -3  -5   2      139.61      151.86      3.24 o
  -2  -5   2        0.70        0.42      1.13 o
  -1  -5   2      369.16      376.36      3.61 o
   0  -5   2      300.93      261.42      3.42 o
   1  -5   2      184.25      171.33      2.83 o
   2  -5   2      298.14      392.81      2.93 o
   3  -5   2      197.68      261.11      2.50 o
   4  -5   2       23.23       16.69      1.20 o
   5  -5   2       82.35       95.15      4.83 o
   6  -5   2       12.94       12.98      3.23 o
   7  -5   2      234.10      226.22      7.59 o
   8  -5   2        6.06        9.87      3.69 o
   9  -5   2        5.74        5.65      3.41 o
  10  -5   2       31.11       30.60      4.83 o
  -9  -4   2       34.00       42.94      6.46 o
  -8  -4   2      107.13      106.04     10.13 o
  -7  -4   2        0.62        0.95      1.43 o
  -6  -4   2       54.05       52.11      2.01 o
  -5  -4   2        4.49        3.99      1.17 o
  -4  -4   2      101.33      111.49      2.24 o
  -3  -4   2       19.34       24.00      1.26 o
  -2  -4   2      130.08      125.71      2.03 o
  -1  -4   2       71.09       76.80      3.28 o
   0  -4   2     1711.73     1784.29      6.38 o
   1  -4   2      127.55      177.38      2.61 o
   2  -4   2       25.71       29.05      1.05 o
   3  -4   2     1213.87     1194.59      6.62 o
   4  -4   2        1.03        3.35      1.18 o
   5  -4   2      489.89      478.20      8.98 o
   6  -4   2      154.40      143.55      5.75 o
   7  -4   2      229.93      213.46      7.29 o
   8  -4   2       10.50       17.43      3.78 o
   9  -4   2       15.12        9.39      3.55 o
  10  -4   2       69.23       57.98      5.39 o
  -9  -3   2      286.98      268.79      6.53 o
  -8  -3   2      227.15      229.69      5.79 o
  -7  -3   2       41.16       37.90      2.10 o
  -6  -3   2      204.23      198.63      3.07 o
  -5  -3   2        4.50        7.43      1.08 o
  -4  -3   2       27.02       29.99      1.32 o
  -3  -3   2      126.60      149.78      1.98 o
  -2  -3   2      511.30      502.42      3.28 o
  -1  -3   2     1123.84     1041.78      7.73 o
   0  -3   2      478.67      420.16      2.81 o
   1  -3   2      747.95      719.54     12.35 o
   2  -3   2       62.82       60.23      3.49 o
   3  -3   2       15.96       12.72      0.81 o
   4  -3   2      299.79      323.02      6.52 o
   5  -3   2      122.20      122.86      4.79 o
   6  -3   2      128.28      120.04      2.76 o
   7  -3   2       38.86       34.56      3.54 o
   8  -3   2        2.08        2.06      2.85 o
   9  -3   2       90.37       91.83      4.27 o
  10  -3   2       12.56       14.50      3.17 o
 -10  -2   2        2.12        4.16      2.70 o
  -9  -2   2      351.20      337.99     11.66 o
  -8  -2   2       62.33       64.80      2.57 o
  -7  -2   2      285.88      300.99      4.32 o
  -6  -2   2      403.03      404.95      4.54 o
  -5  -2   2       58.92       69.15      1.93 o
  -4  -2   2       70.71       58.10      1.30 o
  -3  -2   2      220.47      214.69      3.63 o
  -2  -2   2      759.27      829.92      4.99 o
  -1  -2   2      516.99      517.75      4.32 o
   0  -2   2        0.33        4.59      1.54 o
   1  -2   2      620.48      646.13      6.56 o
   2  -2   2      281.28      266.33      4.73 o
   3  -2   2      429.29      435.00     13.21 o
   4  -2   2     2150.46     2279.84     16.52 o
   5  -2   2       18.49       17.88      0.78 o
   6  -2   2        3.25        3.12      0.57 o
   7  -2   2       15.13       15.34      2.29 o
   8  -2   2        3.49        2.56      2.06 o
   9  -2   2      184.38      178.29      5.39 o
  10  -2   2       34.88       27.33      3.85 o
 -10  -1   2        7.27        8.87      2.71 o
  -9  -1   2      143.04      146.22      4.93 o
  -8  -1   2        4.90        6.07      1.62 o
  -7  -1   2       69.38       71.70      2.33 o
  -6  -1   2      549.23      541.73      5.02 o
  -5  -1   2      368.58      361.61      5.21 o
  -4  -1   2      131.97      111.91      1.55 o
  -3  -1   2      118.07      105.58      1.62 o
  -2  -1   2      228.87      208.87      4.31 o
  -1  -1   2     5644.87     5217.83     69.76 o
   0  -1   2     2582.98     2505.59     47.00 o
   1  -1   2     1349.13     1420.96      9.88 o
   2  -1   2      327.49      338.46      3.57 o
   3  -1   2      389.64      427.83      6.44 o
   4  -1   2      366.32      333.13      3.28 o
   5  -1   2       36.20       26.97      1.35 o
   6  -1   2       10.10       11.52      1.24 o
   7  -1   2       50.72       50.00      3.41 o
   8  -1   2       18.10       11.41      2.41 o
   9  -1   2      131.42      137.06      4.86 o
  10  -1   2       54.26       49.55      5.90 o
 -11   0   2      124.68      132.18      5.16 o
 -10   0   2       22.55       24.07      2.94 o
  -9   0   2       27.57       31.14      2.10 o
  -8   0   2       14.59       15.46      1.68 o
  -7   0   2       51.48       50.55      2.49 o
  -6   0   2       99.22       89.72      3.00 o
  -5   0   2      997.93     1003.90      5.04 o
  -4   0   2      129.41      148.61      1.90 o
  -3   0   2      108.84      113.74      2.33 o
  -2   0   2     4995.37     4587.86     17.10 o
  -1   0   2     1736.53     1806.15     33.78 o
   0   0   2     3503.64     3646.26     60.82 o
   1   0   2      395.35      386.53      3.60 o
   2   0   2      759.01      773.33      6.55 o
   3   0   2      320.64      332.80      5.23 o
   4   0   2       74.47       77.17      1.91 o
   5   0   2       60.25       57.98      2.10 o
   6   0   2        2.82        2.82      1.15 o
   7   0   2       37.21       36.88      1.96 o
   8   0   2       16.18       13.55      2.36 o
   9   0   2       30.67       30.24      5.20 o
 -11   1   2       90.93       93.33      3.74 o
 -10   1   2       55.66       43.27      3.23 o
  -9   1   2        6.52        7.76      1.95 o
  -8   1   2      157.50      137.22      3.75 o
  -7   1   2      515.49      533.64      4.77 o
  -6   1   2        0.96        0.03      0.85 o
  -5   1   2      399.48      362.80      4.47 o
  -4   1   2        1.50        1.87      0.77 o
  -3   1   2      930.41      859.69      5.59 o
  -2   1   2     2761.39     2767.27     13.59 o
  -1   1   2      147.86      150.58      3.03 o
   0   1   2      508.22      444.89      2.48 o
   1   1   2     2276.11     2405.88     10.63 o
   2   1   2       71.69       59.79      1.71 o
   3   1   2     1284.93     1361.37     25.58 o
   4   1   2      452.68      522.03      6.20 o
   5   1   2        1.47        3.56      1.68 o
   6   1   2       18.17       19.58      1.63 o
   7   1   2        2.52        5.18      1.50 o
   8   1   2       15.12       16.39      4.55 o
   9   1   2       13.29       18.22      4.88 o
 -11   2   2       12.50       12.11      2.85 o
 -10   2   2       92.44       95.20      4.20 o
  -9   2   2      105.45       98.89      5.26 o
  -8   2   2      266.94      267.04      4.88 o
  -7   2   2      339.74      310.36      4.82 o
  -6   2   2      183.58      188.09      3.54 o
  -5   2   2       38.46       48.86      1.89 o
  -4   2   2        4.22        6.45      1.04 o
  -3   2   2      232.65      232.12      4.95 o
  -2   2   2       24.28       22.18      1.42 o
  -1   2   2     2179.61     2179.34      6.07 o
   0   2   2      190.99      233.76      1.66 o
   1   2   2      166.15      147.51      2.22 o
   2   2   2       44.99       40.18      0.97 o
   3   2   2     1208.96     1107.30     11.18 o
   4   2   2      148.56      153.17      3.99 o
   5   2   2      235.81      245.49      5.19 o
   6   2   2       27.04       28.71      2.60 o
   7   2   2        0.88        1.56      2.14 o
   8   2   2       23.55       29.35      4.80 o
 -11   3   2       25.19       19.01      2.79 o
 -10   3   2        0.12        1.59      2.17 o
  -9   3   2      200.19      209.63      5.07 o
  -8   3   2       21.81       20.83      2.23 o
  -7   3   2      121.92      119.92      3.29 o
  -6   3   2      116.04      115.28      3.85 o
  -5   3   2        0.66        1.75      0.99 o
  -4   3   2        0.10        0.62      1.00 o
  -3   3   2      159.06      151.96      2.83 o
  -2   3   2     3025.64     2970.02     23.25 o
  -1   3   2     2772.97     2849.00     26.49 o
   0   3   2     2246.61     2366.68      7.64 o
   1   3   2       30.84       42.24      1.36 o
   2   3   2       32.24       28.72      1.39 o
   3   3   2      104.22       99.17      2.27 o
   4   3   2        4.56        6.58      0.79 o
   5   3   2       68.94       69.60      3.52 o
   6   3   2        5.38       10.51      2.45 o
   7   3   2        7.04       12.52      2.81 o
   8   3   2       12.22       15.93      4.75 o
 -12   4   2       27.06       28.97      5.20 o
 -11   4   2       28.88       31.80      5.44 o
 -10   4   2        1.09        2.28      2.11 o
  -9   4   2       17.23       13.94      2.15 o
  -8   4   2        0.53        1.26      1.49 o
  -7   4   2      150.19      144.89      3.28 o
  -6   4   2       54.62       62.38      2.16 o
  -5   4   2       18.19       17.24      0.95 o
  -4   4   2       34.87       30.09      1.74 o
  -3   4   2       35.04       41.13      1.98 o
  -2   4   2     1938.48     2045.33     26.13 o
  -1   4   2      615.90      572.72      4.23 o
   0   4   2     3701.05     3667.20     14.32 o
   1   4   2     3197.05     3231.28     24.17 o
   2   4   2       17.87       14.93      1.43 o
   3   4   2      214.30      216.85      4.29 o
   4   4   2       40.23       39.57      1.80 o
   5   4   2      171.56      175.65      5.20 o
   6   4   2        1.19        2.09      2.53 o
   7   4   2        0.59        0.06      2.78 o
 -12   5   2       14.18       20.29      5.33 o
 -11   5   2        0.94       -2.10      4.71 o
 -10   5   2        0.21        0.05      4.12 o
  -9   5   2       38.29       49.38      5.40 o
  -8   5   2       59.48       56.41      1.95 o
  -7   5   2      253.01      270.04      4.09 o
  -6   5   2      327.90      306.77      4.53 o
  -5   5   2        4.33        7.26      0.73 o
  -4   5   2      232.16      237.07      4.11 o
  -3   5   2       15.01       16.79      1.71 o
  -2   5   2      451.97      506.74      5.78 o
  -1   5   2      432.05      451.56      5.06 o
   0   5   2     1558.87     1499.90      7.53 o
   1   5   2      482.62      489.67     13.73 o
   2   5   2      133.91      135.47      2.93 o
   3   5   2        1.49        1.09      2.47 o
   4   5   2      221.41      224.97      5.91 o
   5   5   2       21.86       30.57      4.11 o
   6   5   2       49.60       54.40      4.46 o
 -12   6   2        0.97        0.00      4.49 o
 -11   6   2       18.26       20.96      5.28 o
 -10   6   2        7.50        6.10      4.33 o
  -9   6   2      147.69      143.33      7.49 o
  -8   6   2      216.47      218.79      6.25 o
  -7   6   2      184.01      198.12     13.25 o
  -6   6   2       11.97       14.50      1.84 o
  -5   6   2       63.13       73.00      1.74 o
  -4   6   2       79.84       73.85      2.79 o
  -3   6   2        4.71        5.71      1.80 o
  -2   6   2       19.90       15.33      2.62 o
  -1   6   2        0.66        1.59      1.90 o
   0   6   2        7.38       11.59      1.91 o
   1   6   2        0.14        1.09      3.30 o
   2   6   2       72.82       75.41      5.72 o
   3   6   2       28.20       31.45      4.52 o
   4   6   2        1.26        2.82      2.60 o
   5   6   2       34.75       31.46      4.24 o
   6   6   2        2.85        1.62      3.12 o
 -11   7   2       17.40       23.67      5.38 o
 -10   7   2      207.11      186.67      8.70 o
  -9   7   2        4.33        5.33      4.61 o
  -8   7   2      651.32      630.01     14.56 o
  -7   7   2       53.61       53.34      2.70 o
  -6   7   2       12.54       13.49      2.06 o
  -5   7   2       77.51       59.42      2.89 o
  -4   7   2      125.66      116.86      3.67 o
  -3   7   2      380.01      385.92      9.11 o
  -2   7   2      385.52      406.30     14.84 o
  -1   7   2       13.35       18.83      2.37 o
   0   7   2      241.67      243.17      5.10 o
   1   7   2        1.65        1.84      4.45 o
   2   7   2       64.53       65.10      5.77 o
   3   7   2        1.31       -1.21      4.42 o
   4   7   2        0.58        4.36      3.85 o
   5   7   2        1.17        1.43      3.95 o
 -11   8   2       37.88       46.60      6.10 o
 -10   8   2      289.76      289.95     11.07 o
  -9   8   2       14.77       19.92      5.07 o
  -8   8   2      113.35      124.09      4.37 o
  -7   8   2       77.62       75.75      3.31 o
  -6   8   2      382.02      390.29      9.05 o
  -5   8   2       70.00       62.09      3.36 o
  -4   8   2      772.88      761.56      9.05 o
  -3   8   2       90.72       96.66      3.85 o
  -2   8   2        0.00        1.33      2.13 o
  -1   8   2        0.04        1.73      2.40 o
   0   8   2      201.25      194.61      5.04 o
   1   8   2        1.14        0.38      4.48 o
   2   8   2       48.85       49.17      5.83 o
   3   8   2       12.52       10.23      3.89 o
   4   8   2        0.40        0.05      5.02 o
 -11   9   2       16.31       11.57      4.27 o
 -10   9   2      268.01      249.34     10.17 o
  -9   9   2       10.66       15.08      5.21 o
  -8   9   2      131.82      129.81      7.31 o
  -7   9   2       16.78       12.17      2.44 o
  -6   9   2       12.57       11.93      2.38 o
  -5   9   2       62.54       45.34      4.06 o
  -4   9   2        0.30        2.07      2.21 o
  -3   9   2       18.93       15.07      2.72 o
  -2   9   2        5.97        7.05      2.36 o
  -1   9   2        0.15        1.93      2.18 o
   0   9   2        5.28        3.39      4.11 o
   1   9   2        6.26        3.21      4.54 o
   2   9   2        0.83        3.79      5.15 o
 -10  10   2      143.18      151.56      9.22 o
  -9  10   2        2.25        3.83      5.04 o
  -8  10   2       14.13       14.49      4.04 o
  -7  10   2       38.59       40.40      3.18 o
  -6  10   2       28.85       26.33      3.03 o
  -5  10   2       64.24       70.03      3.89 o
  -4  10   2        3.70        5.11      2.51 o
  -3  10   2        9.60       14.42      2.63 o
  -2  10   2       19.40       27.00      3.13 o
  -1  10   2        0.00        1.01      2.43 o
   0  10   2       18.30       23.00      5.54 o
   1  10   2       16.79       20.23      5.78 o
  -9  11   2        0.71        2.43      4.66 o
  -8  11   2       27.23       22.02      4.56 o
  -7  11   2       64.38       76.34      4.23 o
  -6  11   2       44.34       44.32      3.57 o
  -5  11   2       10.14        8.68      2.81 o
  -4  11   2        6.15        6.91      2.90 o
  -3  11   2        0.37       -1.12      2.72 o
  -2  11   2        7.39        9.19      2.97 o
  -1  11   2        2.14        0.40      5.09 o
  -7  12   2        0.01        2.79      2.99 o
  -6  12   2       48.19       50.88      4.07 o
  -5  12   2        0.97        1.02      3.12 o
  -4  12   2        9.09       11.54      3.20 o
   0 -12   3        6.95       12.43      5.01 o
   1 -12   3       40.89       42.69      5.71 o
   2 -12   3        6.44        6.36      2.99 o
   3 -12   3       77.95       68.72      6.92 o
   4 -12   3        0.93        2.20      2.83 o
   5 -12   3        6.75        6.99      5.39 o
   6 -12   3        5.67        5.97      4.87 o
   7 -12   3        0.09        3.63      5.18 o
  -2 -11   3        0.92        1.77      2.76 o
  -1 -11   3       41.26       39.70      3.75 o
   0 -11   3       13.82       14.04      2.44 o
   1 -11   3        7.84        9.25      3.09 o
   2 -11   3        7.42        5.45      2.84 o
   3 -11   3       38.24       33.87      3.42 o
   4 -11   3        4.04        4.99      2.81 o
   5 -11   3       49.18       57.35      6.16 o
   6 -11   3       69.17       85.02      7.28 o
   7 -11   3        1.28        4.00      4.99 o
   8 -11   3       22.93       22.34      5.18 o
  -4 -10   3       52.81       55.04      3.62 o
  -3 -10   3        0.00        1.65      2.65 o
  -2 -10   3       77.45       76.29      3.75 o
  -1 -10   3       20.89       19.11      2.98 o
   0 -10   3       41.87       40.08      2.81 o
   1 -10   3      330.47      316.62      5.60 o
   2 -10   3        0.51        2.83      2.58 o
   3 -10   3      125.39      137.12      5.51 o
   4 -10   3       10.73       12.22      2.62 o
   5 -10   3       93.93       97.69      7.08 o
   6 -10   3        1.57        2.54      3.45 o
   7 -10   3        0.47        0.58      3.64 o
   8 -10   3       29.60       28.47      5.67 o
   9 -10   3       25.54       29.07      5.62 o
  -5  -9   3        0.26        2.25      2.44 o
  -4  -9   3       39.46       46.08      3.29 o
  -3  -9   3        1.54        4.11      2.21 o
  -2  -9   3       17.99       17.39      2.28 o
  -1  -9   3       24.33       19.28      2.88 o
   0  -9   3        3.71        3.54      2.04 o
   1  -9   3      371.39      351.80      5.67 o
   2  -9   3      262.80      256.22      5.94 o
   3  -9   3        1.43        1.53      2.22 o
   4  -9   3      120.98       92.66      6.43 o
   5  -9   3      144.66      156.55      7.82 o
   6  -9   3      195.63      209.75      8.98 o
   7  -9   3       13.96        9.50      4.63 o
   8  -9   3       28.29       24.09      5.07 o
   9  -9   3       69.53       74.83      6.76 o
  -6  -8   3        8.87       11.80      3.22 o
  -5  -8   3       13.91       16.45      2.53 o
  -4  -8   3       80.47       76.24      3.41 o
  -3  -8   3        4.17        1.35      2.04 o
  -2  -8   3        2.39        1.90      1.95 o
  -1  -8   3       57.13       49.54      2.73 o
   0  -8   3        2.18        3.76      1.83 o
   1  -8   3      148.70      148.66      3.34 o
   2  -8   3      179.24      179.02      4.69 o
   3  -8   3        3.53        2.40      1.98 o
   4  -8   3      258.08      246.73      8.58 o
   5  -8   3      572.10      596.64     12.96 o
   6  -8   3      360.36      357.82     10.48 o
   7  -8   3      265.11      251.98      9.13 o
   8  -8   3       20.43       21.73      4.21 o
   9  -8   3       94.61      105.63      7.33 o
  -7  -7   3        9.07        9.08      5.55 o
  -6  -7   3       68.12       69.31      3.95 o
  -5  -7   3      105.68      106.19      3.73 o
  -4  -7   3       62.23       60.30      3.04 o
  -3  -7   3       10.16       15.01      2.17 o
  -2  -7   3        2.65        3.92      1.76 o
  -1  -7   3       35.91       29.69      2.22 o
   0  -7   3      403.49      380.79      4.91 o
   1  -7   3      147.90      166.14      3.45 o
   2  -7   3      208.50      209.96      4.66 o
   3  -7   3       63.26       57.96      2.05 o
   4  -7   3       29.28       31.12      1.47 o
   5  -7   3      419.02      405.59     10.13 o
   6  -7   3       40.75       48.33      5.05 o
   7  -7   3      635.29      636.29     13.42 o
   8  -7   3       24.91       19.86      4.52 o
   9  -7   3       50.95       51.81      5.55 o
  10  -7   3        7.37        8.52      3.98 o
  -8  -6   3        2.02        3.34      5.47 o
  -7  -6   3       40.06       39.98      6.16 o
  -6  -6   3        8.42        7.42      2.02 o
  -5  -6   3       54.44       51.78      2.78 o
  -4  -6   3        0.35        0.15      1.74 o
  -3  -6   3       64.65       65.69      2.62 o
  -2  -6   3       11.09       11.37      1.25 o
  -1  -6   3      278.40      284.46      4.22 o
   0  -6   3     1395.37     1460.11      8.55 o
   1  -6   3      210.94      256.07      3.52 o
   2  -6   3      526.68      541.72      5.59 o
   3  -6   3       89.06       93.42      2.36 o
   4  -6   3       86.30       90.46      2.55 o
   5  -6   3      355.08      360.81      4.08 o
   6  -6   3       54.45       68.00      5.22 o
   7  -6   3      260.71      239.49      8.14 o
   8  -6   3        1.25        0.09      3.28 o
   9  -6   3        0.37        1.51      3.62 o
  10  -6   3        5.65       12.49      4.04 o
  -8  -5   3        9.82        7.09      4.46 o
  -7  -5   3       57.27       57.99      3.40 o
  -6  -5   3        0.01        0.33      1.41 o
  -5  -5   3        9.03        9.27      1.84 o
  -4  -5   3      185.79      164.32      2.75 o
  -3  -5   3        1.48        4.34      1.18 o
  -2  -5   3       47.06       61.20      1.67 o
  -1  -5   3        8.48        8.82      1.58 o
   0  -5   3     2562.47     2543.21     11.16 o
   1  -5   3     1424.45     1475.59      8.94 o
   2  -5   3     2114.21     2173.56      9.50 o
   3  -5   3       41.42       31.15      1.67 o
   4  -5   3        9.16        9.07      1.10 o
   5  -5   3      534.39      533.00      5.74 o
   6  -5   3        0.17        1.94      3.11 o
   7  -5   3      158.44      144.43      6.43 o
   8  -5   3        4.54        4.59      3.06 o
   9  -5   3        0.45        1.45      3.39 o
  10  -5   3       33.51       46.94      5.28 o
  -9  -4   3        0.06        0.93      5.02 o
  -8  -4   3       14.45       13.20      5.28 o
  -7  -4   3       69.07       73.24      2.57 o
  -6  -4   3       45.01       43.68      2.04 o
  -5  -4   3       10.14       14.19      1.40 o
  -4  -4   3       55.32       51.04      3.04 o
  -3  -4   3       47.50       45.85      1.38 o
  -2  -4   3      212.74      227.84      2.52 o
  -1  -4   3      628.70      600.26      5.54 o
   0  -4   3     1551.25     1600.17     25.67 o
   1  -4   3      574.82      693.00      5.39 o
   2  -4   3     1578.26     1779.58     25.66 o
   3  -4   3      266.28      236.02      4.22 o
   4  -4   3      324.37      348.24      3.53 o
   5  -4   3      688.95      655.42      2.75 o
   6  -4   3       26.14       23.53      3.30 o
   7  -4   3      241.79      237.10      7.58 o
   8  -4   3       50.53       49.21      4.55 o
   9  -4   3        1.52        6.86      3.46 o
  10  -4   3       68.89       75.26      4.46 o
 -10  -3   3        1.08        2.14      3.90 o
  -9  -3   3        0.01        1.38      4.81 o
  -8  -3   3        1.70        1.63      1.58 o
  -7  -3   3       33.90       31.59      1.97 o
  -6  -3   3       29.24       30.41      1.74 o
  -5  -3   3       37.46       31.62      1.54 o
  -4  -3   3       85.71      104.54      2.03 o
  -3  -3   3      381.41      372.17      4.35 o
  -2  -3   3      106.35       89.75      1.39 o
  -1  -3   3      507.49      534.20     19.23 o
   0  -3   3     1815.17     1732.05     10.43 o
   1  -3   3      321.87      318.50      5.83 o
   2  -3   3       73.32       92.53      2.47 o
   3  -3   3       27.01       39.50      2.81 o
   4  -3   3     1597.01     1610.96     14.19 o
   5  -3   3       59.19       61.89      1.52 o
   6  -3   3       12.31       12.31      1.09 o
   7  -3   3       84.50       86.25      4.74 o
   8  -3   3       84.33       75.19      3.78 o
   9  -3   3       34.39       39.17      3.38 o
  10  -3   3       21.78       24.35      6.02 o
 -10  -2   3       23.85       20.22      5.38 o
  -9  -2   3       73.32       78.06      5.49 o
  -8  -2   3      360.77      367.19      5.03 o
  -7  -2   3       23.00       28.60      1.91 o
  -6  -2   3      224.46      209.34      3.95 o
  -5  -2   3        0.01        0.41      0.98 o
  -4  -2   3      270.74      304.37      3.17 o
  -3  -2   3      896.47     1009.68      7.58 o
  -2  -2   3      580.58      593.79      6.07 o
  -1  -2   3      359.90      309.47      5.36 o
   0  -2   3     4072.64     3933.09     67.25 o
   1  -2   3     1499.65     1559.37      6.12 o
   2  -2   3      395.15      404.38      3.18 o
   3  -2   3      140.58      121.34      1.86 o
   4  -2   3      536.17      544.46      3.48 o
   5  -2   3        0.12        0.32      0.37 o
   6  -2   3       36.95       34.54      1.50 o
   7  -2   3        6.36        8.39      2.29 o
   8  -2   3        0.11        2.65      2.05 o
   9  -2   3       31.89       49.26      5.81 o
 -11  -1   3       26.72       25.60      5.61 o
 -10  -1   3        2.98        2.54      2.40 o
  -9  -1   3      369.31      349.08      5.16 o
  -8  -1   3     1298.89     1285.72      8.86 o
  -7  -1   3        5.61        5.61      1.41 o
  -6  -1   3      652.74      630.70      5.33 o
  -5  -1   3      344.68      389.18      9.44 o
  -4  -1   3       13.25        7.60      1.68 o
  -3  -1   3      450.96      400.65      5.78 o
  -2  -1   3      657.57      611.59      7.21 o
  -1  -1   3      476.21      446.11      4.01 o
   0  -1   3       54.61       50.98      1.07 o
   1  -1   3      910.85      942.71      6.27 o
   2  -1   3      925.90      936.62      4.03 o
   3  -1   3        3.14        2.32      0.46 o
   4  -1   3      130.44      132.18      2.36 o
   5  -1   3        7.87        9.18      1.15 o
   6  -1   3        4.43        3.53      1.17 o
   7  -1   3       11.29       14.07      2.21 o
   8  -1   3      144.23      148.09      4.64 o
   9  -1   3       13.34       22.65      5.62 o
 -11   0   3       66.14       66.33      3.92 o
 -10   0   3        0.25       -0.58      2.34 o
  -9   0   3      464.87      463.31      5.79 o
  -8   0   3      819.06      786.47     14.06 o
  -7   0   3       89.83       82.31      4.62 o
  -6   0   3      281.92      240.74      4.37 o
  -5   0   3       60.42       64.74      2.47 o
  -4   0   3     1084.78     1124.41      7.75 o
  -3   0   3     2285.60     2206.87     14.39 o
  -2   0   3     1995.85     2016.12      8.60 o
  -1   0   3      318.13      321.69      3.28 o
   0   0   3      159.96      141.48      1.75 o
   1   0   3      714.91      680.57      5.91 o
   2   0   3      428.93      422.51      3.12 o
   3   0   3      210.65      202.01      3.98 o
   4   0   3      101.14      107.34      4.28 o
   5   0   3       77.07       77.84      2.20 o
   6   0   3       63.13       60.64      2.19 o
   7   0   3        4.63        2.74      1.81 o
   8   0   3       15.89       13.06      4.41 o
   9   0   3       34.22       31.86      5.51 o
 -11   1   3      114.24      119.30      4.71 o
 -10   1   3       69.02       64.13      3.41 o
  -9   1   3       30.86       23.77      2.49 o
  -8   1   3      286.31      302.72     10.31 o
  -7   1   3       60.55       64.27      2.75 o
  -6   1   3       51.50       50.05      2.25 o
  -5   1   3       49.23       48.17      2.28 o
  -4   1   3     1390.32     1532.02     16.87 o
  -3   1   3      277.64      257.38      5.20 o
  -2   1   3      206.65      187.49      2.88 o
  -1   1   3       71.03       62.38      2.11 o
   0   1   3      213.38      210.31      2.30 o
   1   1   3      167.00      164.00      3.15 o
   2   1   3      416.76      379.00      2.78 o
   3   1   3       20.16       19.07      1.07 o
   4   1   3        6.44        6.82      1.06 o
   5   1   3       75.42       74.12      2.21 o
   6   1   3        0.20        1.59      1.31 o
   7   1   3        6.55        8.90      2.71 o
   8   1   3        2.63        3.07      4.02 o
 -12   2   3        1.32        0.01      2.23 o
 -11   2   3       35.71       42.55      3.34 o
 -10   2   3      103.07      104.42      5.76 o
  -9   2   3       55.09       54.57      3.04 o
  -8   2   3       21.38       20.37      3.59 o
  -7   2   3       41.76       37.58      2.18 o
  -6   2   3       27.15       33.48      1.94 o
  -5   2   3      949.27      932.99      7.17 o
  -4   2   3      198.95      212.60      3.31 o
  -3   2   3       16.41       30.15      2.68 o
  -2   2   3      743.02      864.50      9.22 o
  -1   2   3      553.65      569.51      8.31 o
   0   2   3        8.81        7.29      1.06 o
   1   2   3      319.09      297.50      3.78 o
   2   2   3        3.22        4.13      0.71 o
   3   2   3      201.24      191.54      3.80 o
   4   2   3        5.75        5.59      1.15 o
   5   2   3        8.97        4.97      1.22 o
   6   2   3       20.32       22.97      2.71 o
   7   2   3        2.73        1.08      2.28 o
   8   2   3        3.75        4.92      4.10 o
 -12   3   3        7.68        6.22      4.45 o
 -11   3   3        4.50        6.09      2.58 o
 -10   3   3      154.60      147.77      4.77 o
  -9   3   3        6.05        3.38      2.17 o
  -8   3   3       30.66       31.89      1.99 o
  -7   3   3      125.36      132.64      3.33 o
  -6   3   3      109.81      126.71      2.98 o
  -5   3   3      471.48      493.67      6.61 o
  -4   3   3       90.88       89.13      4.56 o
  -3   3   3      695.03      734.82      8.59 o
  -2   3   3        0.86        0.10      1.27 o
  -1   3   3     2501.10     2671.28     11.57 o
   0   3   3       49.10       36.42      1.19 o
   1   3   3      452.50      450.00      3.94 o
   2   3   3      109.38      115.40      2.80 o
   3   3   3      186.43      184.78      3.34 o
   4   3   3       38.76       45.91      3.20 o
   5   3   3       24.85       30.62      2.99 o
   6   3   3       13.86       19.73      2.92 o
   7   3   3        0.04        0.14      2.46 o
 -12   4   3        0.28        2.26      4.51 o
 -11   4   3        5.91        5.66      4.68 o
 -10   4   3      286.78      266.26      9.29 o
  -9   4   3        7.95        5.29      1.91 o
  -8   4   3       89.91       77.75      5.09 o
  -7   4   3      294.31      291.53      8.30 o
  -6   4   3      148.68      153.02      8.13 o
  -5   4   3       32.77       25.28      1.54 o
  -4   4   3        3.41        7.43      1.48 o
  -3   4   3       88.58       98.15      2.78 o
  -2   4   3      704.72      768.14      5.16 o
  -1   4   3      405.87      346.40      3.31 o
   0   4   3       29.35       34.17      1.17 o
   1   4   3     1740.60     1759.02      9.32 o
   2   4   3       50.70       40.75      1.60 o
   3   4   3     1235.67     1232.34     12.01 o
   4   4   3       51.35       51.26      3.44 o
   5   4   3       28.46       28.99      3.16 o
   6   4   3       81.32       86.41      4.52 o
 -12   5   3       10.60       14.78      4.55 o
 -11   5   3        1.91        4.95      4.45 o
 -10   5   3      171.80      176.50      8.04 o
  -9   5   3       38.70       33.75      4.73 o
  -8   5   3        3.64        2.90      1.45 o
  -7   5   3      116.44      112.41      3.76 o
  -6   5   3      307.92      314.68      3.46 o
  -5   5   3       64.13       70.85      2.73 o
  -4   5   3      182.95      195.85      4.00 o
  -3   5   3       11.72        7.81      1.64 o
  -2   5   3      924.63      968.88      7.99 o
  -1   5   3     1327.09     1300.63      6.95 o
   0   5   3       16.47       15.16      1.19 o
   1   5   3      192.83      190.18      4.59 o
   2   5   3       98.62       96.80      6.91 o
   3   5   3      177.52      161.70      5.33 o
   4   5   3       12.12       12.80      2.72 o
   5   5   3       13.58       12.91      3.05 o
   6   5   3       57.32       58.44      4.32 o
 -12   6   3       16.12       15.59      5.23 o
 -11   6   3       25.23       31.75      4.78 o
 -10   6   3       21.17       21.08      4.74 o
  -9   6   3      109.53      115.05      6.81 o
  -8   6   3       59.04       64.58      5.19 o
  -7   6   3      177.77      176.77      4.13 o
  -6   6   3      324.99      319.36      4.77 o
  -5   6   3        6.46        3.35      2.21 o
  -4   6   3       32.24       35.01      2.40 o
  -3   6   3        2.15        4.91      1.76 o
  -2   6   3      762.28      801.45     14.82 o
  -1   6   3      203.06      231.24      4.46 o
   0   6   3       44.35       31.49      2.91 o
   1   6   3      442.08      420.13     10.91 o
   2   6   3       64.09       73.07      6.17 o
   3   6   3        0.92        1.90      2.79 o
   4   6   3        0.89        1.90      2.95 o
   5   6   3        2.47        3.28      3.17 o
 -11   7   3        4.94        7.86      4.94 o
 -10   7   3       86.91       92.23      7.04 o
  -9   7   3        1.20       -1.38      4.50 o
  -8   7   3      265.39      268.38      5.26 o
  -7   7   3       36.43       34.40      2.66 o
  -6   7   3      788.56      758.64     15.82 o
  -5   7   3      229.37      203.34      6.09 o
  -4   7   3      225.93      240.87      5.81 o
  -3   7   3      109.11       95.34      3.59 o
  -2   7   3      150.47      148.63      4.17 o
  -1   7   3        0.08        1.83      2.20 o
   0   7   3      198.09      180.27     10.31 o
   1   7   3      234.06      216.08      8.74 o
   2   7   3        4.36        4.02      4.03 o
   3   7   3       10.45       13.08      4.89 o
   4   7   3        3.51        5.24      4.90 o
 -11   8   3        0.04        1.21      4.51 o
 -10   8   3       64.04       72.55      6.98 o
  -9   8   3        3.40        1.52      4.08 o
  -8   8   3        5.54        7.01      1.95 o
  -7   8   3       23.86       15.96      2.76 o
  -6   8   3       42.44       40.00      2.91 o
  -5   8   3       20.29       25.41      2.87 o
  -4   8   3        3.81        3.32      2.16 o
  -3   8   3       52.08       42.94      3.90 o
  -2   8   3      455.52      421.46      6.98 o
  -1   8   3       12.47       15.68      2.45 o
   0   8   3       12.59       14.31      5.18 o
   1   8   3        4.86       12.28      4.87 o
   2   8   3       15.44       17.58      4.13 o
   3   8   3        0.00        1.03      4.87 o
 -11   9   3        1.45       -0.31      4.93 o
 -10   9   3      147.48      154.01      8.85 o
  -9   9   3        1.87        5.48      4.03 o
  -8   9   3       27.29       27.03      2.83 o
  -7   9   3       70.92       60.72      3.54 o
  -6   9   3        0.17        0.69      2.29 o
  -5   9   3        0.23        1.16      2.33 o
  -4   9   3      123.97      126.11      4.55 o
  -3   9   3        9.37        7.92      2.40 o
  -2   9   3        1.51        3.90      2.30 o
  -1   9   3        0.01        0.32      4.61 o
   0   9   3        3.71        2.93      4.22 o
   1   9   3       14.89       10.62      3.92 o
   2   9   3        1.17        8.42      4.44 o
 -10  10   3      219.32      228.83     10.36 o
  -9  10   3        3.39        4.37      4.37 o
  -8  10   3       15.28       26.01      4.43 o
  -7  10   3      103.19      101.18      4.44 o
  -6  10   3       17.44       18.38      3.06 o
  -5  10   3        6.68        8.28      2.55 o
  -4  10   3       36.29       35.16      3.23 o
  -3  10   3        5.52        6.62      2.65 o
  -2  10   3       10.87       13.58      2.65 o
  -1  10   3       39.74       33.24      5.54 o
   0  10   3       15.82       15.85      5.53 o
  -9  11   3       48.24       61.47      6.60 o
  -8  11   3        3.83        4.85      4.65 o
  -7  11   3      101.07       94.26      4.60 o
  -6  11   3       12.12       15.77      3.06 o
  -5  11   3       36.89       37.92      6.04 o
  -4  11   3       25.75       23.52      3.38 o
  -3  11   3        0.00        2.53      3.55 o
  -2  11   3        4.98        5.84      5.03 o
   0 -12   4        7.24        5.19      4.16 o
   1 -12   4        3.93        3.45      3.15 o
   2 -12   4       41.37       45.71      4.16 o
   3 -12   4       38.40       40.06      6.17 o
   4 -12   4        9.48       14.69      5.22 o
   5 -12   4       33.73       30.76      5.81 o
   6 -12   4        2.62        2.10      4.73 o
  -2 -11   4       49.91       43.47      3.32 o
  -1 -11   4        8.91       10.03      2.63 o
   0 -11   4       32.08       29.69      2.77 o
   1 -11   4        0.03        0.25      3.06 o
   2 -11   4       46.55       49.45      3.70 o
   3 -11   4        7.43        5.90      4.45 o
   4 -11   4       13.83        8.73      4.70 o
   5 -11   4        4.28        6.00      4.76 o
   6 -11   4        2.71        0.73      4.46 o
   7 -11   4        2.44        5.65      4.27 o
  -4 -10   4       57.32       58.95      4.16 o
  -3 -10   4        1.48       -0.53      2.58 o
  -2 -10   4      104.83      106.96      4.07 o
  -1 -10   4        3.10        3.54      2.88 o
   0 -10   4      128.54      125.36      4.17 o
   1 -10   4      197.23      189.37     12.13 o
   2 -10   4       21.20       18.89      4.80 o
   3 -10   4      179.99      176.09      8.13 o
   4 -10   4       87.62       84.08      6.84 o
   5 -10   4        9.83        8.62      4.23 o
   6 -10   4       16.32       20.44      5.17 o
   7 -10   4        4.04        1.22      3.97 o
   8 -10   4       12.77        8.16      4.90 o
  -5  -9   4        3.30        3.73      3.00 o
  -4  -9   4       79.77       71.49      3.54 o
  -3  -9   4        1.77        0.83      2.36 o
  -2  -9   4        7.57       11.82      2.40 o
  -1  -9   4       17.16       12.77      2.87 o
   0  -9   4        3.44        1.92      2.00 o
   1  -9   4      174.55      168.38     11.25 o
   2  -9   4       99.27       92.88      6.35 o
   3  -9   4       99.91       91.81      6.40 o
   4  -9   4       93.44       99.24      6.85 o
   5  -9   4       45.12       40.00      5.19 o
   6  -9   4       88.19       96.31      6.88 o
   7  -9   4       65.92       63.24      5.79 o
   8  -9   4        0.36        1.36      4.38 o
   9  -9   4        2.12        1.96      4.57 o
  -6  -8   4       33.07       33.10      5.83 o
  -5  -8   4        0.03        0.67      2.65 o
  -4  -8   4       22.44       24.54      2.74 o
  -3  -8   4       33.58       37.19      2.77 o
  -2  -8   4        7.23        5.80      1.96 o
  -1  -8   4       51.41       45.45      2.65 o
   0  -8   4       72.07       74.09      2.86 o
   1  -8   4      104.29      105.20      6.12 o
   2  -8   4      396.10      382.70     10.19 o
   3  -8   4        0.61        0.62      4.05 o
   4  -8   4        1.29        2.27      4.31 o
   5  -8   4        1.52        4.48      3.75 o
   6  -8   4       98.00       97.23      6.65 o
   7  -8   4       23.08       24.84      4.29 o
   8  -8   4        0.03       -1.41      3.60 o
   9  -8   4        0.05       -0.76      4.39 o
  -7  -7   4        0.03        0.78      2.64 o
  -6  -7   4      115.74      113.90      4.83 o
  -5  -7   4        2.53        5.45      2.84 o
  -4  -7   4       38.63       40.30      3.18 o
  -3  -7   4       73.03       80.22      3.12 o
  -2  -7   4       16.49       18.67      2.07 o
  -1  -7   4       28.11       28.38      2.11 o
   0  -7   4        1.52        0.45      3.20 o
   1  -7   4      155.27      161.97      6.61 o
   2  -7   4      200.08      174.24      6.74 o
   3  -7   4        5.71        9.37      1.51 o
   4  -7   4      456.47      442.23     15.34 o
   5  -7   4      599.04      573.44     12.13 o
   6  -7   4      301.27      274.29      9.11 o
   7  -7   4        0.08        1.66      3.25 o
   8  -7   4        2.04        3.05      3.31 o
   9  -7   4       25.14       28.41      4.48 o
  -8  -6   4       10.58       15.89      4.65 o
  -7  -6   4       20.43       24.74      3.24 o
  -6  -6   4       16.41       18.24      2.89 o
  -5  -6   4       59.95       63.93      3.71 o
  -4  -6   4       15.53       16.75      2.59 o
  -3  -6   4       33.94       38.31      1.72 o
  -2  -6   4       12.97       12.12      1.31 o
  -1  -6   4      100.72      110.32      2.98 o
   0  -6   4      131.80      160.17      6.09 o
   1  -6   4      682.84      696.15     11.61 o
   2  -6   4      687.81      656.00     11.29 o
   3  -6   4        0.82        2.56      2.69 o
   4  -6   4       83.61       73.53      4.07 o
   5  -6   4      852.13      885.01     14.02 o
   6  -6   4      399.65      405.34     10.14 o
   7  -6   4        1.30        1.90      3.06 o
   8  -6   4        4.97        4.90      3.54 o
   9  -6   4       44.10       47.80      5.23 o
  -9  -5   4        5.12        7.43      5.56 o
  -8  -5   4       11.00       12.83      3.34 o
  -7  -5   4       31.48       30.90      4.03 o
  -6  -5   4        1.65        1.52      2.32 o
  -5  -5   4      210.59      200.90      5.06 o
  -4  -5   4        3.07        5.24      1.04 o
  -3  -5   4        1.28        4.62      0.96 o
  -2  -5   4       23.87       23.68      1.28 o
  -1  -5   4        0.25        5.41      1.59 o
   0  -5   4      423.91      438.76      6.12 o
   1  -5   4       17.80       21.66      3.12 o
   2  -5   4       92.36      101.60      4.77 o
   3  -5   4      396.61      361.43      6.29 o
   4  -5   4       90.47       90.83      2.45 o
   5  -5   4      994.05      982.23     13.81 o
   6  -5   4       53.76       51.65      4.41 o
   7  -5   4      432.96      419.89     10.17 o
   8  -5   4       24.04       21.01      3.88 o
   9  -5   4       43.70       41.80      4.53 o
  -9  -4   4        4.80        3.38      5.09 o
  -8  -4   4       22.18       20.23      2.75 o
  -7  -4   4       26.61       26.61      1.81 o
  -6  -4   4       41.21       43.54      1.85 o
  -5  -4   4      100.59       94.21      3.64 o
  -4  -4   4      137.33      131.84      3.82 o
  -3  -4   4      232.42      240.64      3.02 o
  -2  -4   4      336.73      302.22      8.06 o
  -1  -4   4      760.83      751.36     10.41 o
   0  -4   4     3660.74     3861.88     16.11 o
   1  -4   4     1239.69     1281.61      9.17 o
   2  -4   4      300.86      323.94      6.95 o
   3  -4   4      570.60      586.85      9.31 o
   4  -4   4       14.62       13.43      2.73 o
   5  -4   4      278.14      281.03      3.51 o
   6  -4   4        5.01        6.78      2.71 o
   7  -4   4      260.81      222.20      7.26 o
   8  -4   4       90.05       93.38      4.88 o
   9  -4   4        0.84        0.72      2.43 o
 -10  -3   4       18.03       11.99      5.36 o
  -9  -3   4       16.34       16.13      2.72 o
  -8  -3   4        2.04        1.81      2.34 o
  -7  -3   4      378.33      376.11      7.50 o
  -6  -3   4        0.42        0.56      1.08 o
  -5  -3   4       96.74       90.11      2.87 o
  -4  -3   4      870.42      922.38      8.63 o
  -3  -3   4      112.39      120.48      3.38 o
  -2  -3   4      245.23      188.63      5.35 o
  -1  -3   4     1131.60     1210.11     12.00 o
   0  -3   4     3898.75     4009.53     14.91 o
   1  -3   4        3.31       11.75      2.25 o
   2  -3   4      285.03      287.02      4.91 o
   3  -3   4     1661.82     1700.65      9.30 o
   4  -3   4       76.13       71.78      2.18 o
   5  -3   4      231.82      222.34      3.64 o
   6  -3   4      118.37      107.95      5.92 o
   7  -3   4       21.38       15.61      2.41 o
   8  -3   4       24.37       27.53      2.91 o
   9  -3   4       34.41       38.28      6.19 o
 -10  -2   4       13.65       11.97      5.08 o
  -9  -2   4        6.02        6.68      2.31 o
  -8  -2   4       32.86       32.67      2.00 o
  -7  -2   4      309.73      316.83      4.21 o
  -6  -2   4      391.18      382.32      4.09 o
  -5  -2   4      279.21      344.54      3.26 o
  -4  -2   4       11.33       16.10      2.03 o
  -3  -2   4     1467.91     1435.34      9.57 o
  -2  -2   4      902.51      801.62     14.66 o
  -1  -2   4     1676.57     1656.42     11.01 o
   0  -2   4     1211.03     1328.02      4.82 o
   1  -2   4      515.04      583.01      3.62 o
   2  -2   4       33.62       40.92      1.23 o
   3  -2   4      381.93      397.75      3.16 o
   4  -2   4      352.54      357.27      2.85 o
   5  -2   4       12.85       16.21      1.35 o
   6  -2   4      206.44      190.00      3.44 o
   7  -2   4        0.16        0.75      1.92 o
   8  -2   4       11.13       14.03      4.27 o
   9  -2   4       42.82       41.07      6.47 o
 -11  -1   4        2.24       -0.34      4.66 o
 -10  -1   4       31.61       27.16      4.95 o
  -9  -1   4        1.15        0.50      1.56 o
  -8  -1   4       79.78       78.29      2.58 o
  -7  -1   4       93.02       80.38      2.39 o
  -6  -1   4      231.48      242.96      4.74 o
  -5  -1   4       86.18      103.42      4.78 o
  -4  -1   4       31.45       36.94      2.31 o
  -3  -1   4     3538.83     3583.81     18.21 o
  -2  -1   4      103.63      126.98      1.59 o
  -1  -1   4       96.91       96.53      1.47 o
   0  -1   4       20.67       22.53      0.92 o
   1  -1   4        1.00        0.90      0.52 o
   2  -1   4      118.31      128.34      1.59 o
   3  -1   4        0.71        0.18      0.51 o
   4  -1   4      170.43      178.18      2.85 o
   5  -1   4       43.09       41.30      2.96 o
   6  -1   4        0.15        1.52      1.24 o
   7  -1   4       27.37       23.11      4.78 o
   8  -1   4        0.01        1.04      4.61 o
 -11   0   4       26.08       26.30      5.02 o
 -10   0   4      246.02      238.00      4.79 o
  -9   0   4       22.70       24.11      2.76 o
  -8   0   4      637.93      620.25     10.66 o
  -7   0   4        7.65       10.44      1.97 o
  -6   0   4      142.78      121.81      3.42 o
  -5   0   4      376.42      436.98      5.64 o
  -4   0   4      161.36      181.55      5.24 o
  -3   0   4     1003.22      995.01     19.44 o
  -2   0   4        7.87       10.40      1.32 o
  -1   0   4       75.98       92.32      1.54 o
   0   0   4     1242.22     1264.98      4.92 o
   1   0   4      219.24      186.62      3.06 o
   2   0   4      508.63      505.71      3.50 o
   3   0   4        0.05        1.49      0.83 o
   4   0   4      319.53      309.15      3.89 o
   5   0   4        0.26        0.65      1.15 o
   6   0   4        4.91        6.19      1.99 o
   7   0   4        0.62       -0.41      4.51 o
   8   0   4        1.92        3.75      4.49 o
 -11   1   4       13.95        7.65      3.94 o
 -10   1   4      397.61      384.02      7.03 o
  -9   1   4      407.66      400.19     11.70 o
  -8   1   4     1696.00     1620.40     12.47 o
  -7   1   4       39.69       35.05      2.39 o
  -6   1   4        0.85       -0.27      1.43 o
  -5   1   4     1576.46     1588.14     15.01 o
  -4   1   4        5.57        9.25      2.44 o
  -3   1   4      114.56      120.68      4.26 o
  -2   1   4        1.99        2.91      1.15 o
  -1   1   4       19.07       19.35      1.17 o
   0   1   4       31.54       41.64      1.38 o
   1   1   4       74.25       88.69      1.79 o
   2   1   4       78.57       86.29      3.07 o
   3   1   4      159.44      163.65      4.12 o
   4   1   4      385.07      370.79      4.24 o
   5   1   4       40.82       38.44      2.81 o
   6   1   4       25.67       24.81      2.72 o
   7   1   4       40.09       44.54      5.97 o
   8   1   4       48.87       56.53      6.50 o
 -12   2   4        8.30        9.71      3.07 o
 -11   2   4        8.89        8.05      2.46 o
 -10   2   4      121.74      137.77      4.89 o
  -9   2   4      615.32      643.70     17.67 o
  -8   2   4      980.90      929.21      9.32 o
  -7   2   4        3.93        6.86      2.71 o
  -6   2   4        5.05        9.66      2.74 o
  -5   2   4      238.47      240.46      6.38 o
  -4   2   4      143.16      144.90      4.94 o
  -3   2   4        1.53        5.37      2.23 o
  -2   2   4      198.52      192.73      4.98 o
  -1   2   4      738.90      805.81      7.31 o
   0   2   4      322.94      379.59      4.00 o
   1   2   4      580.42      573.53      7.58 o
   2   2   4       11.85        9.86      1.00 o
   3   2   4      215.85      197.96      8.40 o
   4   2   4       67.95       57.97      3.38 o
   5   2   4        0.26        2.12      2.23 o
   6   2   4        4.64        4.14      2.47 o
   7   2   4       26.17       34.04      5.36 o
 -12   3   4        2.12        5.38      2.59 o
 -11   3   4        8.03        7.53      2.43 o
 -10   3   4      114.54      117.93      3.56 o
  -9   3   4      151.52      131.16      6.21 o
  -8   3   4      207.74      210.69      7.13 o
  -7   3   4       12.08        9.11      3.08 o
  -6   3   4        0.50       -0.26      2.35 o
  -5   3   4      206.25      225.91      6.38 o
  -4   3   4      192.66      197.22      3.89 o
  -3   3   4      324.70      358.89      6.52 o
  -2   3   4      440.61      439.73      4.75 o
  -1   3   4     1354.99     1516.90     10.18 o
   0   3   4      253.82      268.25      7.48 o
   1   3   4       15.29       13.77      1.38 o
   2   3   4      348.64      328.97      8.93 o
   3   3   4        5.85        1.90      2.50 o
   4   3   4       37.62       35.80      3.11 o
   5   3   4        0.01        0.57      2.48 o
   6   3   4        9.42       10.04      2.80 o
 -12   4   4        8.32        7.71      4.87 o
 -11   4   4       32.33       36.71      5.39 o
 -10   4   4      197.43      179.38      8.17 o
  -9   4   4       28.67       31.60      4.38 o
  -8   4   4        5.94        4.43      3.48 o
  -7   4   4       79.17       75.30      4.80 o
  -6   4   4      109.12      124.73      5.47 o
  -5   4   4      588.24      581.67      9.76 o
  -4   4   4      703.94      735.52      7.21 o
  -3   4   4      153.37      148.63      4.92 o
  -2   4   4      113.71      120.96      2.92 o
  -1   4   4      738.20      803.11      6.21 o
   0   4   4      107.25      107.36      3.83 o
   1   4   4      639.72      627.70      8.41 o
   2   4   4        0.01        3.15      2.86 o
   3   4   4      274.69      258.63      6.29 o
   4   4   4       18.25       21.05      3.15 o
   5   4   4       12.21       16.27      3.02 o
   6   4   4       30.01       34.44      3.79 o
 -12   5   4       22.38       16.19      5.34 o
 -11   5   4        3.12        3.75      4.77 o
 -10   5   4      235.55      231.95      9.39 o
  -9   5   4       70.27       61.19      5.86 o
  -8   5   4       41.03       34.72      2.38 o
  -7   5   4       56.09       54.41      2.48 o
  -6   5   4      312.40      293.50      4.68 o
  -5   5   4      126.83      121.14      3.52 o
  -4   5   4      642.73      669.56     15.46 o
  -3   5   4       53.51       64.72      2.69 o
  -2   5   4       94.97      110.49      3.06 o
  -1   5   4       18.73       23.15      1.91 o
   0   5   4        6.37        7.88      1.55 o
   1   5   4      334.08      320.94      6.68 o
   2   5   4       35.94       25.91      3.07 o
   3   5   4        2.30        2.27      2.86 o
   4   5   4      210.15      202.25      7.22 o
   5   5   4       17.00       18.64      3.73 o
 -12   6   4       13.74       12.63      5.48 o
 -11   6   4       35.84       30.90      4.78 o
 -10   6   4       67.60       55.48      5.88 o
  -9   6   4      256.93      254.56      5.23 o
  -8   6   4        6.78        4.27      1.98 o
  -7   6   4      123.84      137.09      4.14 o
  -6   6   4      336.20      319.67      5.74 o
  -5   6   4       20.04       22.43      2.43 o
  -4   6   4      108.12      126.86      6.04 o
  -3   6   4       10.00       15.97      2.06 o
  -2   6   4       58.88       60.10      4.50 o
  -1   6   4      311.74      276.34      4.72 o
   0   6   4       66.46       50.19      5.55 o
   1   6   4      356.99      376.60     11.00 o
   2   6   4        2.34        3.68      4.20 o
   3   6   4       34.72       33.62      3.48 o
   4   6   4       54.37       58.67      4.57 o
 -11   7   4        6.04       12.39      5.03 o
 -10   7   4        1.20       -1.95      4.03 o
  -9   7   4       10.29        6.25      2.07 o
  -8   7   4      111.09      111.17      4.00 o
  -7   7   4       64.34       61.79      3.38 o
  -6   7   4      436.69      441.74     12.02 o
  -5   7   4      399.84      409.79      6.73 o
  -4   7   4      350.82      354.64      6.18 o
  -3   7   4       16.79       18.63      2.31 o
  -2   7   4       32.81       34.45      2.58 o
  -1   7   4      607.43      529.07      6.98 o
   0   7   4       23.68       19.29      4.52 o
   1   7   4       87.41       99.51      7.05 o
   2   7   4        0.44        1.20      4.54 o
   3   7   4       20.94       18.92      5.09 o
 -11   8   4        7.18        9.36      4.59 o
 -10   8   4        6.64        3.20      3.61 o
  -9   8   4        0.27        5.41      4.55 o
  -8   8   4        9.87       12.65      2.42 o
  -7   8   4       11.51       10.18      2.25 o
  -6   8   4       32.28       24.31      2.74 o
  -5   8   4       35.41       35.02      3.02 o
  -4   8   4       24.37       22.46      2.64 o
  -3   8   4        0.19        2.43      2.55 o
  -2   8   4       41.20       48.76      2.89 o
  -1   8   4      173.08      164.32      8.02 o
   0   8   4        0.21        3.84      3.70 o
   1   8   4       49.10       46.52      6.01 o
   2   8   4       15.82       22.79      5.22 o
 -10   9   4        0.59        0.74      4.01 o
  -9   9   4       14.26       11.49      4.03 o
  -8   9   4       56.41       66.43      3.73 o
  -7   9   4       16.73       18.97      2.80 o
  -6   9   4      288.17      275.68      6.40 o
  -5   9   4        1.55        2.25      2.50 o
  -4   9   4        0.97        3.08      2.21 o
  -3   9   4        0.25        1.92      2.15 o
  -2   9   4       28.75       23.89      5.24 o
  -1   9   4        4.04       14.74      4.29 o
   0   9   4       27.72       12.07      5.13 o
   1   9   4       32.89       30.07      5.79 o
 -10  10   4        4.39        8.63      4.73 o
  -9  10   4       36.76       41.24      6.01 o
  -8  10   4       40.28       45.76      3.62 o
  -7  10   4       17.62       15.95      3.40 o
  -6  10   4       48.15       44.74      3.67 o
  -5  10   4        0.01        2.31      2.58 o
  -4  10   4        1.64        1.18      2.59 o
  -3  10   4        3.51        7.42      4.73 o
  -2  10   4        4.03        3.49      4.98 o
  -1  10   4       26.02       31.77      6.00 o
  -8  11   4        5.80        7.78      2.72 o
  -7  11   4       72.23       72.90      4.44 o
  -6  11   4        8.36        8.14      3.16 o
  -5  11   4        6.67        9.21      3.12 o
  -4  11   4       10.24       17.66      5.25 o
  -3  11   4       30.93       33.84      6.09 o
   0 -12   5        4.07        3.31      3.87 o
   1 -12   5        0.11        1.87      5.10 o
   2 -12   5       17.73       17.70      5.71 o
   3 -12   5       12.66       14.85      4.48 o
   4 -12   5        5.71        5.78      4.43 o
   5 -12   5       63.97       78.22      7.58 o
  -2 -11   5        0.03       -0.14      2.92 o
  -1 -11   5        0.36        0.31      2.82 o
   0 -11   5       14.27       11.12      3.37 o
   1 -11   5        0.07        2.49      4.81 o
   2 -11   5       52.33       57.58      6.13 o
   3 -11   5       55.99       53.83      6.45 o
   4 -11   5        0.23        0.81      4.63 o
   5 -11   5       18.74       21.57      5.52 o
   6 -11   5       16.36       19.99      5.63 o
   7 -11   5       28.86       31.96      5.95 o
  -4 -10   5       57.19       56.33      4.56 o
  -3 -10   5        9.73       10.62      3.81 o
  -2 -10   5      107.53      109.68      5.00 o
  -1 -10   5      110.64      117.08      4.74 o
   0 -10   5       64.48       58.30      5.69 o
   1 -10   5       26.62       25.94      5.09 o
   2 -10   5       46.00       52.66      5.49 o
   3 -10   5      169.54      175.49      8.28 o
   4 -10   5        5.77        5.16      4.26 o
   5 -10   5       52.46       53.05      5.68 o
   6 -10   5       25.85       24.41      5.31 o
   7 -10   5       10.12        8.65      4.47 o
  -5  -9   5        0.34        0.92      3.02 o
  -4  -9   5       53.84       54.81      4.02 o
  -3  -9   5       17.21       16.29      3.26 o
  -2  -9   5      226.60      224.85      7.50 o
  -1  -9   5      168.63      163.50      5.85 o
   0  -9   5       47.57       45.56      5.62 o
   1  -9   5       51.79       49.25      5.50 o
   2  -9   5        8.07       10.52      4.39 o
   3  -9   5      140.01      125.33      7.33 o
   4  -9   5       32.64       34.97      5.23 o
   5  -9   5       15.80        9.38      4.46 o
   6  -9   5       35.22       36.78      4.92 o
   7  -9   5        0.00        0.54      4.41 o
   8  -9   5        9.82       14.44      4.98 o
  -6  -8   5      117.41      121.09      5.33 o
  -5  -8   5        2.62        2.78      2.79 o
  -4  -8   5       41.80       50.17      3.87 o
  -3  -8   5       18.52       16.32      2.92 o
  -2  -8   5        7.39        8.71      2.73 o
  -1  -8   5       26.62       27.56      4.62 o
   0  -8   5       11.51       14.11      2.69 o
   1  -8   5       14.27       11.86      4.11 o
   2  -8   5      383.83      344.40      9.99 o
   3  -8   5       70.50       70.45      5.92 o
   4  -8   5      488.90      452.66     11.62 o
   5  -8   5      118.60      126.34      7.05 o
   6  -8   5       37.90       43.21      5.31 o
   7  -8   5        0.75        1.74      3.50 o
   8  -8   5        2.01        1.06      4.07 o
  -7  -7   5       30.84       34.95      3.57 o
  -6  -7   5       84.85       96.24      6.04 o
  -5  -7   5       11.56       14.36      2.89 o
  -4  -7   5      103.48      109.65      5.29 o
  -3  -7   5       16.15       15.88      2.64 o
  -2  -7   5       47.59       50.30      3.03 o
  -1  -7   5        2.71        6.34      2.98 o
   0  -7   5      146.14      128.35      4.37 o
   1  -7   5      108.24      121.72      6.20 o
   2  -7   5       26.77       29.95      3.88 o
   3  -7   5       39.19       31.72      4.63 o
   4  -7   5       80.62       82.22      5.88 o
   5  -7   5        1.58        4.55      3.98 o
   6  -7   5        0.41        0.55      3.09 o
   7  -7   5       15.12       16.86      4.14 o
   8  -7   5       41.37       41.23      4.73 o
  -8  -6   5       23.93       29.74      3.56 o
  -7  -6   5        4.89        3.30      2.61 o
  -6  -6   5       39.34       40.42      3.38 o
  -5  -6   5       90.74       84.90      4.18 o
  -4  -6   5        2.24        2.53      2.23 o
  -3  -6   5       19.53       20.85      2.60 o
  -2  -6   5       25.86       18.49      2.35 o
  -1  -6   5      309.38      292.32      8.15 o
   0  -6   5      117.80      131.78      4.15 o
   1  -6   5      688.96      688.67      8.25 o
   2  -6   5      189.30      190.02      6.76 o
   3  -6   5       13.72       17.04      3.78 o
   4  -6   5      116.58      119.32      5.97 o
   5  -6   5      384.64      372.86      9.69 o
   6  -6   5      119.67      128.66      6.32 o
   7  -6   5        5.58        5.62      3.43 o
   8  -6   5       36.00       43.81      4.62 o
   9  -6   5        1.39        5.11      3.44 o
  -9  -5   5        7.83        7.10      4.14 o
  -8  -5   5       14.70       17.92      2.93 o
  -7  -5   5        7.19        4.59      2.69 o
  -6  -5   5       42.15       44.93      5.40 o
  -5  -5   5      157.71      167.66      6.63 o
  -4  -5   5       86.01       82.76      8.07 o
  -3  -5   5        4.56        4.79      1.35 o
  -2  -5   5      163.70      135.38      5.66 o
  -1  -5   5      583.78      563.76     10.24 o
   0  -5   5       43.27       43.06      2.62 o
   1  -5   5       16.69       23.02      2.22 o
   2  -5   5      299.19      287.32      5.04 o
   3  -5   5      679.95      675.93      7.53 o
   4  -5   5       44.61       44.55      1.91 o
   5  -5   5      146.18      150.02      3.86 o
   6  -5   5      133.05      131.10      3.63 o
   7  -5   5       25.77       30.58      3.89 o
   8  -5   5       46.44       50.36      3.67 o
   9  -5   5       31.68       42.12      6.17 o
  -9  -4   5       21.79       17.82      3.12 o
  -8  -4   5       18.96       21.13      3.04 o
  -7  -4   5        5.97        5.86      2.63 o
  -6  -4   5       50.77       48.65      3.21 o
  -5  -4   5       15.81       11.61      2.48 o
  -4  -4   5      148.93      132.14      4.05 o
  -3  -4   5       21.17       19.13      2.28 o
  -2  -4   5        4.25        2.66      2.59 o
  -1  -4   5       76.27       77.90      4.22 o
   0  -4   5        5.40        5.93      3.22 o
   1  -4   5       51.73       72.51      6.99 o
   2  -4   5      692.25      683.29      6.93 o
   3  -4   5      717.89      764.69      7.26 o
   4  -4   5        1.10        1.15      1.37 o
   5  -4   5      888.51      870.83      5.76 o
   6  -4   5      879.50      890.18     10.30 o
   7  -4   5        0.32        1.10      2.39 o
   8  -4   5       61.50       70.00      3.83 o
 -10  -3   5       41.02       42.09      6.43 o
  -9  -3   5       10.04       10.87      2.80 o
  -8  -3   5       48.08       52.29      3.51 o
  -7  -3   5      360.58      337.27      4.91 o
  -6  -3   5       22.94       22.13      0.97 o
  -5  -3   5      558.98      530.26      7.34 o
  -4  -3   5      272.61      260.62      5.06 o
  -3  -3   5      628.52      651.33     10.28 o
  -2  -3   5       18.74       14.28      0.92 o
  -1  -3   5        2.64        1.00      1.12 o
   0  -3   5      102.80      141.98      2.52 o
   1  -3   5      149.42      152.89      3.21 o
   2  -3   5      175.60      163.57      2.80 o
   3  -3   5      645.57      618.38      5.20 o
   4  -3   5        2.38        2.89      1.13 o
   5  -3   5      784.38      762.72      7.77 o
   6  -3   5      394.71      387.79     18.50 o
   7  -3   5        6.99        4.69      2.17 o
   8  -3   5       73.66       64.39      6.38 o
 -10  -2   5        1.23        0.70      2.60 o
  -9  -2   5       39.02       43.62      3.33 o
  -8  -2   5        1.76        4.31      1.36 o
  -7  -2   5      242.21      208.92      4.87 o
  -6  -2   5       10.31        8.84      0.90 o
  -5  -2   5       76.51       76.82      4.45 o
  -4  -2   5      688.57      656.90     10.29 o
  -3  -2   5      899.28      785.73     10.81 o
  -2  -2   5      516.97      481.06      4.20 o
  -1  -2   5      288.82      283.76      3.80 o
   0  -2   5     2348.21     2497.55      9.28 o
   1  -2   5     2894.01     3099.25     12.69 o
   2  -2   5        0.02        0.52      0.79 o
   3  -2   5      215.47      214.70      3.42 o
   4  -2   5      154.90      140.69      4.20 o
   5  -2   5       38.55       38.05      2.33 o
   6  -2   5       15.25       14.98      2.14 o
   7  -2   5        0.81        1.19      4.13 o
   8  -2   5       17.40       15.77      4.59 o
 -11  -1   5        1.00       -0.29      4.41 o
 -10  -1   5        3.89        4.76      2.58 o
  -9  -1   5       61.75       56.87      2.43 o
  -8  -1   5       11.59       13.71      1.62 o
  -7  -1   5      172.11      172.34      4.63 o
  -6  -1   5       12.47        7.00      2.07 o
  -5  -1   5      267.28      326.70      7.64 o
  -4  -1   5      270.56      289.18      3.03 o
  -3  -1   5        1.29        3.48      0.91 o
  -2  -1   5      218.29      243.05      4.46 o
  -1  -1   5      311.62      328.90      2.87 o
   0  -1   5     1319.00     1327.12      7.02 o
   1  -1   5      607.35      567.26      3.66 o
   2  -1   5       31.76       27.65      0.95 o
   3  -1   5      144.59      139.25      1.85 o
   4  -1   5      247.77      252.60      3.51 o
   5  -1   5       53.06       47.45      2.30 o
   6  -1   5        7.87        8.59      4.10 o
   7  -1   5        0.86        1.74      4.50 o
   8  -1   5        0.41       -1.78      4.14 o
 -11   0   5        2.79        4.15      2.53 o
 -10   0   5        0.62        1.13      2.43 o
  -9   0   5       83.93       88.90      3.92 o
  -8   0   5       67.03       59.03      4.26 o
  -7   0   5      130.52      126.27      3.94 o
  -6   0   5       90.87       90.45      4.66 o
  -5   0   5     1774.12     1941.41     17.59 o
  -4   0   5      518.35      543.11     11.34 o
  -3   0   5      182.06      186.41      3.14 o
  -2   0   5       19.13       12.19      1.11 o
  -1   0   5        4.45        3.06      0.90 o
   0   0   5      154.92      167.60      1.92 o
   1   0   5       24.18       27.14      1.02 o
   2   0   5      200.24      212.70      2.24 o
   3   0   5        0.00        0.98      0.69 o
   4   0   5      376.41      353.38      5.36 o
   5   0   5       30.23       28.39      2.64 o
   6   0   5       61.24       79.25      6.62 o
   7   0   5        2.42        6.48      4.61 o
 -12   1   5        3.15        1.69      3.91 o
 -11   1   5        0.37        0.33      2.35 o
 -10   1   5      182.82      193.02      5.48 o
  -9   1   5        7.65        4.12      2.59 o
  -8   1   5      164.93      148.32      4.51 o
  -7   1   5        0.00       -0.34      2.72 o
  -6   1   5      395.47      395.73      8.62 o
  -5   1   5      333.79      368.32      8.03 o
  -4   1   5       90.76      100.65      5.40 o
  -3   1   5      780.60      826.74      7.77 o
  -2   1   5      135.53      151.66      3.22 o
  -1   1   5      276.09      245.78      4.03 o
   0   1   5        0.88        0.92      0.87 o
   1   1   5        0.14       -0.06      0.78 o
   2   1   5       36.06       38.29      1.44 o
   3   1   5       25.18       23.31      2.74 o
   4   1   5        4.76        6.90      2.30 o
   5   1   5       28.35       31.91      2.94 o
   6   1   5        2.93        2.12      2.39 o
   7   1   5        7.44       13.94      4.66 o
 -12   2   5        5.72        8.67      3.99 o
 -11   2   5       19.93       22.92      2.93 o
 -10   2   5      312.67      269.60      6.13 o
  -9   2   5       43.00       37.99      4.37 o
  -8   2   5      219.25      226.27      7.65 o
  -7   2   5      186.23      191.04      6.68 o
  -6   2   5      149.24      163.55      6.04 o
  -5   2   5      161.05      162.84      5.70 o
  -4   2   5      141.97      161.23      5.52 o
  -3   2   5      720.23      684.98     10.07 o
  -2   2   5      280.96      308.52      6.66 o
  -1   2   5       89.22       89.75      2.31 o
   0   2   5      134.32      133.08      2.26 o
   1   2   5        1.12        0.48      1.07 o
   2   2   5      596.36      560.75      9.62 o
   3   2   5       30.63       29.10      2.95 o
   4   2   5       11.26       11.39      3.10 o
   5   2   5       34.15       37.35      6.98 o
   6   2   5        9.04        9.28      2.89 o
 -12   3   5       47.03       48.92      5.95 o
 -11   3   5       80.97       73.13      5.52 o
 -10   3   5      403.87      407.77     10.69 o
  -9   3   5       99.20       93.84      5.73 o
  -8   3   5     1200.62     1105.36     15.94 o
  -7   3   5      166.12      180.93      6.65 o
  -6   3   5       26.36       20.52      3.42 o
  -5   3   5      379.20      402.83      8.91 o
  -4   3   5      446.47      408.49      8.56 o
  -3   3   5     2207.12     2326.51     26.03 o
  -2   3   5      114.20      117.59      2.54 o
  -1   3   5        0.03        0.26      0.67 o
   0   3   5       56.57       55.02      3.01 o
   1   3   5        1.18        1.28      1.32 o
   2   3   5      295.03      320.21     15.70 o
   3   3   5        5.00        5.71      2.73 o
   4   3   5       22.23       17.41      3.14 o
   5   3   5       31.14       41.37      3.61 o
   6   3   5       12.18       16.45      3.03 o
 -12   4   5       69.85       83.54      7.28 o
 -11   4   5       11.12       13.46      4.41 o
 -10   4   5      135.35      125.11      7.02 o
  -9   4   5      216.38      200.50      5.72 o
  -8   4   5     1187.14     1129.53     12.65 o
  -7   4   5      132.53      136.54      4.45 o
  -6   4   5        1.20        2.51      1.93 o
  -5   4   5      141.58      149.15      4.08 o
  -4   4   5      570.02      596.68      9.14 o
  -3   4   5       20.15       19.19      1.88 o
  -2   4   5       29.31       24.52      1.70 o
  -1   4   5       50.43       46.71      1.64 o
   0   4   5       74.15       75.74      3.73 o
   1   4   5      375.77      349.26     12.11 o
   2   4   5       56.11       56.08      3.61 o
   3   4   5       55.78       53.83      3.73 o
   4   4   5       13.72       19.82      3.23 o
   5   4   5       24.50       15.19      3.36 o
 -12   5   5       72.52       83.55      7.42 o
 -11   5   5        2.16        2.42      4.63 o
 -10   5   5      108.08       95.72      6.61 o
  -9   5   5       19.21       22.56      4.36 o
  -8   5   5      187.07      183.22      7.81 o
  -7   5   5       69.95       61.14      4.75 o
  -6   5   5      140.34      149.71      4.18 o
  -5   5   5      236.76      226.32      4.82 o
  -4   5   5      170.46      171.59      6.45 o
  -3   5   5        2.57        2.24      1.48 o
  -2   5   5       33.48       24.37      1.85 o
  -1   5   5        2.17        2.65      1.10 o
   0   5   5        4.54       11.03      4.06 o
   1   5   5       96.63      101.98      4.61 o
   2   5   5        0.00        1.09      2.56 o
   3   5   5        3.06        7.76      3.05 o
   4   5   5       16.12       18.06      4.81 o
 -12   6   5        9.48       10.41      5.12 o
 -11   6   5       47.81       52.31      6.23 o
 -10   6   5      111.49      103.17      7.29 o
  -9   6   5       50.67       56.66      3.20 o
  -8   6   5       80.29       82.99      3.63 o
  -7   6   5       66.99       69.90      3.45 o
  -6   6   5      363.61      340.67      6.72 o
  -5   6   5      107.29      102.08      3.75 o
  -4   6   5      159.74      138.39      4.04 o
  -3   6   5        0.10        0.27      1.65 o
  -2   6   5       15.77       14.13      1.91 o
  -1   6   5       28.79       26.58      4.78 o
   0   6   5        0.32        0.14      4.32 o
   1   6   5       19.21       27.35      5.15 o
   2   6   5       48.02       47.91      4.04 o
   3   6   5        0.00        2.25      2.86 o
 -11   7   5       31.28       21.10      4.77 o
 -10   7   5      102.66       98.59      7.39 o
  -9   7   5        2.46        4.42      2.31 o
  -8   7   5       78.80       83.26      3.84 o
  -7   7   5        7.88        9.41      2.60 o
  -6   7   5      321.24      322.60      6.35 o
  -5   7   5        7.49        9.64      2.47 o
  -4   7   5       12.90       14.87      2.29 o
  -3   7   5      121.11      105.43      3.77 o
  -2   7   5       18.88       13.39      2.01 o
  -1   7   5       45.16       41.31      5.51 o
   0   7   5        0.75        1.79      4.22 o
   1   7   5       53.91       61.96      6.54 o
   2   7   5       10.17       12.36      5.23 o
 -11   8   5       33.21       33.85      5.53 o
 -10   8   5       81.84       74.00      6.42 o
  -9   8   5        3.68        4.89      2.33 o
  -8   8   5        3.31        1.42      2.26 o
  -7   8   5        1.54        2.61      2.50 o
  -6   8   5      129.33      126.60      4.58 o
  -5   8   5       27.27       30.11      3.30 o
  -4   8   5        3.01        0.85      2.14 o
  -3   8   5       74.44       66.92      3.36 o
  -2   8   5       50.17       45.79      5.67 o
  -1   8   5       65.09       63.58      6.42 o
   0   8   5       38.50       32.22      4.94 o
   1   8   5       45.35       56.57      6.80 o
 -10   9   5       18.32       16.78      5.05 o
  -9   9   5        0.59        2.21      2.52 o
  -8   9   5       35.60       32.71      3.87 o
  -7   9   5       10.68       15.56      2.83 o
  -6   9   5       57.97       61.46      3.75 o
  -5   9   5       27.89       33.62      3.15 o
  -4   9   5       16.98       17.99      2.77 o
  -3   9   5       63.99       78.28      6.75 o
  -2   9   5        9.37        8.58      4.70 o
  -1   9   5      102.33       76.92      6.65 o
   0   9   5       26.57       26.33      5.19 o
  -9  10   5        3.18       -0.92      3.90 o
  -8  10   5       85.84       89.29      4.51 o
  -7  10   5        2.13        1.62      2.85 o
  -6  10   5       64.17       63.76      3.93 o
  -5  10   5       18.81       20.76      3.14 o
  -4  10   5        6.71        9.74      4.25 o
  -3  10   5        3.12        3.90      4.27 o
  -2  10   5       23.89       24.38      6.00 o
   0 -12   6        1.66        1.14      4.34 o
   1 -12   6       35.36       36.76      4.52 o
   2 -12   6       30.65       41.70      5.84 o
   3 -12   6        0.00        0.55      5.35 o
   4 -12   6       44.25       50.62      6.29 o
  -2 -11   6        0.15       -1.61      3.68 o
  -1 -11   6       17.89       25.66      5.41 o
   0 -11   6       34.32       29.97      3.96 o
   1 -11   6        7.85       10.28      3.35 o
   2 -11   6       26.75       28.25      5.15 o
   3 -11   6        2.07        1.39      4.86 o
   4 -11   6        3.99        3.77      5.03 o
   5 -11   6       76.86       85.55      7.34 o
   6 -11   6       50.34       60.91      6.86 o
  -4 -10   6        0.59        1.93      2.96 o
  -3 -10   6       15.65       16.09      3.51 o
  -2 -10   6       21.44       25.54      4.48 o
  -1 -10   6        4.29        5.66      4.77 o
   0 -10   6       36.75       38.68      3.74 o
   1 -10   6       10.11        7.78      2.94 o
   2 -10   6       12.01       15.71      4.25 o
   3 -10   6       39.51       42.79      5.79 o
   4 -10   6       15.97       15.67      5.03 o
   5 -10   6      132.42      150.54      8.01 o
   6 -10   6       12.67        7.61      4.09 o
   7 -10   6       76.10       74.73      7.07 o
  -5  -9   6        5.91        4.58      3.08 o
  -4  -9   6      112.79      112.48      5.17 o
  -3  -9   6      277.23      265.24      6.81 o
  -2  -9   6        1.54        3.18      4.65 o
  -1  -9   6      134.10      128.27      7.10 o
   0  -9   6      108.56      101.73      4.67 o
   1  -9   6      127.47      126.31      5.95 o
   2  -9   6       32.90       35.61      5.00 o
   3  -9   6       87.33       88.19      6.59 o
   4  -9   6       89.74       89.54      6.64 o
   5  -9   6       27.80       32.44      4.93 o
   6  -9   6       17.28       12.27      4.21 o
   7  -9   6       57.05       58.04      6.31 o
  -6  -8   6        3.75        5.21      3.18 o
  -5  -8   6        1.03        0.74      2.92 o
  -4  -8   6       74.40       76.28      4.46 o
  -3  -8   6      172.22      171.55      6.48 o
  -2  -8   6        0.01       -0.95      4.43 o
  -1  -8   6      151.43      145.55      7.07 o
   0  -8   6       37.92       32.49      3.21 o
   1  -8   6       57.63       61.54      3.71 o
   2  -8   6       14.27       17.42      2.92 o
   3  -8   6        2.11        2.28      4.10 o
   4  -8   6      434.26      445.52     11.78 o
   5  -8   6       35.06       37.14      4.69 o
   6  -8   6       52.36       51.06      5.17 o
   7  -8   6        7.52        7.88      4.34 o
  -7  -7   6       17.24       15.05      3.48 o
  -6  -7   6      136.93      135.01      5.56 o
  -5  -7   6       19.32       19.66      3.35 o
  -4  -7   6       94.24       87.60      4.13 o
  -3  -7   6       30.80       31.48      2.96 o
  -2  -7   6      315.53      300.82      9.16 o
  -1  -7   6      147.38      139.44      6.70 o
   0  -7   6      215.71      213.82     11.08 o
   1  -7   6        5.90        6.67      2.54 o
   2  -7   6      387.69      414.09      7.21 o
   3  -7   6        9.18       12.61      2.59 o
   4  -7   6       33.23       36.23      3.49 o
   5  -7   6        0.32        0.12      2.01 o
   6  -7   6        0.02        0.09      1.94 o
   7  -7   6        2.89        4.21      3.49 o
   8  -7   6        1.41        0.55      3.62 o
  -8  -6   6       37.02       39.06      3.83 o
  -7  -6   6       33.81       38.26      4.72 o
  -6  -6   6      272.25      258.99      6.52 o
  -5  -6   6       41.09       38.68      3.47 o
  -4  -6   6      110.49      117.31      5.98 o
  -3  -6   6      103.87      104.06      5.94 o
  -2  -6   6        6.36        9.83      3.67 o
  -1  -6   6      406.37      403.19      9.77 o
   0  -6   6        0.50        1.24      2.15 o
   1  -6   6       15.87       20.62      2.59 o
   2  -6   6      528.25      502.26      7.32 o
   3  -6   6      304.87      302.75      6.30 o
   4  -6   6      782.56      760.14      8.83 o
   5  -6   6       14.42       10.99      2.21 o
   6  -6   6       10.61        9.11      1.94 o
   7  -6   6        1.76        3.20      3.19 o
   8  -6   6        0.89        0.02      2.76 o
  -9  -5   6       19.70       17.05      3.10 o
  -8  -5   6        4.33        8.25      3.24 o
  -7  -5   6       21.00       23.42      3.37 o
  -6  -5   6       92.79       92.70      4.37 o
  -5  -5   6       17.85       15.85      2.48 o
  -4  -5   6        6.54        8.49      2.44 o
  -3  -5   6      555.76      539.57     10.98 o
  -2  -5   6        5.45        3.31      3.16 o
  -1  -5   6       67.13       61.27      4.26 o
   0  -5   6       56.49       55.29      2.90 o
   1  -5   6        3.90        2.16      1.74 o
   2  -5   6      686.50      661.41      7.69 o
   3  -5   6        8.92       15.88      2.10 o
   4  -5   6      469.34      475.81      6.52 o
   5  -5   6      130.20      112.81      3.45 o
   6  -5   6        2.02        1.66      2.24 o
   7  -5   6       20.31       24.22      3.05 o
   8  -5   6       37.49       37.45      6.04 o
  -9  -4   6       30.54       26.52      3.42 o
  -8  -4   6      148.11      165.11     13.83 o
  -7  -4   6       12.05       12.98      2.76 o
  -6  -4   6      302.36      300.28      6.44 o
  -5  -4   6        2.82        4.72      2.35 o
  -4  -4   6      194.93      181.42      6.63 o
  -3  -4   6      115.72      116.53      5.58 o
  -2  -4   6        1.73        3.00      0.92 o
  -1  -4   6       21.39       22.24      1.66 o
   0  -4   6       32.62       37.15      1.76 o
   1  -4   6        0.51        1.85      1.53 o
   2  -4   6      543.31      507.99      6.26 o
   3  -4   6       97.25      109.64      2.74 o
   4  -4   6        9.43        8.39      1.51 o
   5  -4   6        7.92       11.37      1.56 o
   6  -4   6        0.02        0.98      2.20 o
   7  -4   6       22.98       30.15      4.80 o
   8  -4   6      134.36      127.01      8.71 o
 -10  -3   6       14.37       16.31      3.10 o
  -9  -3   6        4.68        6.29      2.62 o
  -8  -3   6      183.81      173.35      5.38 o
  -7  -3   6      195.18      173.85     12.01 o
  -6  -3   6       72.27       63.15      3.44 o
  -5  -3   6     1012.51      957.12     14.09 o
  -4  -3   6      129.37      108.75      5.37 o
  -3  -3   6      767.46      748.91     11.63 o
  -2  -3   6       22.87       23.81      3.96 o
  -1  -3   6      418.98      455.57     11.79 o
   0  -3   6       87.17       98.80      2.83 o
   1  -3   6      184.51      163.92      2.91 o
   2  -3   6      195.01      186.04      3.11 o
   3  -3   6      574.01      563.05      6.49 o
   4  -3   6      421.55      422.89      4.53 o
   5  -3   6        9.53       12.48      1.67 o
   6  -3   6      176.37      178.02      8.27 o
   7  -3   6        3.16        1.33      4.50 o
   8  -3   6       82.97      111.37      8.16 o
 -11  -2   6        0.48       -0.89      4.30 o
 -10  -2   6       30.39       37.84      5.76 o
  -9  -2   6        4.81        5.58      2.41 o
  -8  -2   6       13.43       15.88      3.02 o
  -7  -2   6       27.08       20.99      1.06 o
  -6  -2   6      170.10      164.04      6.38 o
  -5  -2   6       15.67       13.09      3.38 o
  -4  -2   6      170.73      199.33      6.55 o
  -3  -2   6        0.82        2.93      2.60 o
  -2  -2   6      221.10      211.66      3.43 o
  -1  -2   6      266.36      310.14      4.41 o
   0  -2   6        4.90        7.07      1.47 o
   1  -2   6      141.70      123.39      2.03 o
   2  -2   6      104.18      105.19      2.18 o
   3  -2   6      601.17      622.73      5.00 o
   4  -2   6      195.62      186.42      2.53 o
   5  -2   6       79.88       75.86      2.45 o
   6  -2   6      453.15      481.53     13.47 o
   7  -2   6       37.51       23.84      5.49 o
 -11  -1   6        0.28        0.69      2.52 o
 -10  -1   6       60.35       57.33      3.88 o
  -9  -1   6       29.17       33.52      3.21 o
  -8  -1   6        0.61        1.36      2.18 o
  -7  -1   6       54.64       58.73      4.54 o
  -6  -1   6      186.25      184.90      6.57 o
  -5  -1   6       31.30       37.27      1.41 o
  -4  -1   6       25.77       28.48      1.40 o
  -3  -1   6        9.65       24.63      2.62 o
  -2  -1   6        3.20        7.35      1.02 o
  -1  -1   6      357.22      379.17      3.90 o
   0  -1   6      124.34      122.67      2.28 o
   1  -1   6      251.45      240.97      2.94 o
   2  -1   6       71.17       56.62      1.28 o
   3  -1   6      344.10      337.49      3.70 o
   4  -1   6       10.94       12.03      1.36 o
   5  -1   6      186.76      184.46      4.99 o
   6  -1   6      206.10      237.03     10.31 o
   7  -1   6        5.73       10.99      5.01 o
 -11   0   6       22.84       21.67      3.08 o
 -10   0   6       13.92        8.56      2.78 o
  -9   0   6       37.38       39.22      3.24 o
  -8   0   6        4.19        5.40      3.27 o
  -7   0   6       13.26        6.25      2.98 o
  -6   0   6      142.44      155.01      6.01 o
  -5   0   6      304.88      334.05      4.42 o
  -4   0   6       72.36       62.67      3.29 o
  -3   0   6       80.53       76.99      3.36 o
  -2   0   6       12.88       14.19      1.56 o
  -1   0   6       16.38       15.56      1.15 o
   0   0   6      146.90      153.14      2.31 o
   1   0   6      492.73      467.16      4.30 o
   2   0   6      271.62      272.16      5.31 o
   3   0   6      428.54      426.14      7.08 o
   4   0   6        6.22        5.06      2.24 o
   5   0   6        9.02        9.19      2.39 o
   6   0   6       52.08       55.87      6.35 o
   7   0   6        3.56        8.29      5.16 o
 -12   1   6       20.67       20.50      3.92 o
 -11   1   6       23.42       28.76      4.42 o
 -10   1   6        3.86        8.48      3.90 o
  -9   1   6       11.00       12.87      3.87 o
  -8   1   6        6.46        7.22      3.50 o
  -7   1   6        0.27        2.13      3.03 o
  -6   1   6       99.54       78.47      4.81 o
  -5   1   6        2.85        5.08      2.92 o
  -4   1   6       17.27       24.83      3.19 o
  -3   1   6       28.18       27.55      2.89 o
  -2   1   6       67.16       59.16      2.46 o
  -1   1   6       55.08       59.43      1.63 o
   0   1   6     1177.43     1194.64      9.27 o
   1   1   6      213.08      190.39      2.65 o
   2   1   6       83.00       90.04      3.94 o
   3   1   6      199.86      192.08      5.27 o
   4   1   6       19.67       21.95      2.82 o
   5   1   6       15.69       21.19      2.96 o
   6   1   6        4.27        8.41      4.34 o
 -12   2   6        0.70        1.39      3.63 o
 -11   2   6        0.64        0.46      3.98 o
 -10   2   6        0.41        0.68      3.97 o
  -9   2   6        3.68        5.62      3.09 o
  -8   2   6       97.49       90.89      5.66 o
  -7   2   6        1.71        0.26      3.09 o
  -6   2   6      187.56      206.02      7.03 o
  -5   2   6      626.06      647.94     11.32 o
  -4   2   6      582.01      592.38     10.42 o
  -3   2   6      245.09      225.42      6.53 o
  -2   2   6        1.60        3.93      1.69 o
  -1   2   6        8.88        6.22      0.75 o
   0   2   6        6.45       10.96      1.58 o
   1   2   6      142.13      145.12      5.17 o
   2   2   6        2.22        1.14      2.56 o
   3   2   6       11.92       12.18      2.65 o
   4   2   6       87.65       87.16      4.22 o
   5   2   6       22.55       18.86      3.26 o
 -12   3   6        0.99        1.07      2.71 o
 -11   3   6        1.95        1.78      3.53 o
 -10   3   6       65.01       71.30      5.89 o
  -9   3   6       42.81       38.72      4.88 o
  -8   3   6      203.64      183.40      7.25 o
  -7   3   6       51.17       58.05      4.63 o
  -6   3   6      286.83      291.94      8.39 o
  -5   3   6     1247.49     1292.61     16.21 o
  -4   3   6       37.35       43.31      4.00 o
  -3   3   6      118.80      125.71      4.42 o
  -2   3   6      382.25      364.49      3.94 o
  -1   3   6       89.45       85.91      3.10 o
   0   3   6      290.79      291.51      6.11 o
   1   3   6        9.32        7.27      2.76 o
   2   3   6       20.61       20.25      3.14 o
   3   3   6       17.30       22.20      3.12 o
   4   3   6        7.02        6.83      2.87 o
   5   3   6       18.94       16.30      3.26 o
 -12   4   6       16.85       13.03      4.11 o
 -11   4   6        7.92        7.20      4.78 o
 -10   4   6      496.96      488.77      9.05 o
  -9   4   6       74.10       76.86      4.05 o
  -8   4   6      185.78      196.29      5.54 o
  -7   4   6      160.33      171.75      5.01 o
  -6   4   6        0.01        1.12      1.95 o
  -5   4   6      864.58      844.52      9.01 o
  -4   4   6       86.12       85.96      3.63 o
  -3   4   6        9.76        8.82      2.27 o
  -2   4   6      147.48      149.30      4.42 o
  -1   4   6       10.73        9.10      2.36 o
   0   4   6       55.84       66.79      3.91 o
   1   4   6        7.19        9.18      2.82 o
   2   4   6       16.30       11.94      3.04 o
   3   4   6       72.74       59.42      4.12 o
   4   4   6        0.63        1.43      3.03 o
 -12   5   6       67.37       76.79      6.92 o
 -11   5   6        0.52        1.74      4.41 o
 -10   5   6      789.28      818.20     16.69 o
  -9   5   6       29.16       37.33      5.22 o
  -8   5   6      410.60      393.91     10.76 o
  -7   5   6      424.21      437.04     10.39 o
  -6   5   6       64.30       63.06      3.30 o
  -5   5   6      269.74      245.28      5.19 o
  -4   5   6       57.11       42.94      2.57 o
  -3   5   6       25.57       28.17      2.09 o
  -2   5   6       45.63       50.64      3.00 o
  -1   5   6       52.19       54.63      5.16 o
   0   5   6       13.46        4.80      3.96 o
   1   5   6        0.10        3.89      2.99 o
   2   5   6        0.13       -1.20      3.11 o
   3   5   6       19.72       20.26      3.37 o
 -11   6   6       12.27       11.63      4.35 o
 -10   6   6       85.34       88.52      8.01 o
  -9   6   6       10.37        7.49      2.48 o
  -8   6   6      145.23      152.08      4.84 o
  -7   6   6      170.03      163.57      4.88 o
  -6   6   6      148.36      140.73      4.49 o
  -5   6   6       14.23       17.99      2.38 o
  -4   6   6       78.71       85.39      3.34 o
  -3   6   6       27.10       24.78      2.23 o
  -2   6   6        8.27       11.45      3.88 o
  -1   6   6       28.01       22.20      4.78 o
   0   6   6        0.53       -0.35      4.19 o
   1   6   6        3.91        0.42      3.44 o
   2   6   6        0.74       -0.89      4.52 o
 -11   7   6        1.48        0.82      3.83 o
 -10   7   6        0.26       -0.98      4.87 o
  -9   7   6       29.39       33.91      3.12 o
  -8   7   6       18.40       24.44      4.12 o
  -7   7   6       20.31       21.63      2.96 o
  -6   7   6       45.74       51.74      3.29 o
  -5   7   6        4.89        7.82      2.38 o
  -4   7   6       41.97       48.80      2.87 o
  -3   7   6        6.27        4.86      3.35 o
  -2   7   6        5.35        5.21      4.26 o
  -1   7   6        5.66        7.73      4.70 o
   0   7   6        4.12        5.09      4.82 o
   1   7   6        7.04        8.02      4.86 o
 -11   8   6        2.52        7.25      4.27 o
 -10   8   6        0.56        0.55      4.32 o
  -9   8   6        4.40        5.11      2.48 o
  -8   8   6       44.76       44.34      3.55 o
  -7   8   6       41.05       45.62      3.56 o
  -6   8   6       22.61       27.37      2.95 o
  -5   8   6        1.18        1.66      2.22 o
  -4   8   6       43.77       55.71      5.82 o
  -3   8   6        5.92        6.60      4.28 o
  -2   8   6        0.01        0.07      4.09 o
  -1   8   6        7.27       13.13      5.17 o
   0   8   6        1.77        4.23      5.26 o
 -10   9   6        3.40        5.61      4.88 o
  -9   9   6       16.79       23.97      3.16 o
  -8   9   6       53.72       58.49      4.02 o
  -7   9   6       14.75       12.17      3.01 o
  -6   9   6       12.02       16.22      2.93 o
  -5   9   6        4.81       11.33      4.78 o
  -4   9   6        0.12        5.05      4.72 o
  -3   9   6       21.51       16.28      4.34 o
  -2   9   6       48.34       51.00      6.82 o
  -8  10   6       45.46       47.91      3.98 o
  -7  10   6        0.01       -0.92      2.92 o
  -6  10   6       58.20       59.12      6.13 o
  -5  10   6       12.07       10.05      5.19 o
  -4  10   6       35.92       47.25      6.41 o
  -2 -11   7        8.54        6.70      4.18 o
  -1 -11   7        1.88        2.68      3.76 o
   0 -11   7       14.79       23.08      5.42 o
   1 -11   7       44.37       48.07      4.28 o
   2 -11   7      136.02      131.71      5.84 o
   3 -11   7        1.93        0.39      2.90 o
   4 -11   7        2.36        1.03      3.16 o
  -4 -10   7        0.24        0.74      3.18 o
  -3 -10   7       65.85       71.52      6.97 o
  -2 -10   7       50.41       50.20      5.71 o
  -1 -10   7        0.00       -0.15      4.33 o
   0 -10   7       14.88       22.13      3.68 o
   1 -10   7       22.11       22.79      3.57 o
   2 -10   7       37.50       40.58      3.77 o
   3 -10   7        9.83       15.99      3.22 o
   4 -10   7        4.32        6.07      2.90 o
   5 -10   7      121.09      128.79      5.44 o
   6 -10   7        6.97        6.32      3.08 o
  -5  -9   7        1.31        4.49      3.17 o
  -4  -9   7        8.92        7.79      4.29 o
  -3  -9   7        7.77       14.47      4.61 o
  -2  -9   7       61.61       66.29      5.73 o
  -1  -9   7       16.49       16.15      4.00 o
   0  -9   7       54.85       63.16      4.32 o
   1  -9   7       10.16       14.11      3.22 o
   2  -9   7       23.56       29.91      4.22 o
   3  -9   7        2.13        4.41      2.71 o
   4  -9   7        2.87        3.94      2.78 o
   5  -9   7      154.85      165.18      5.66 o
   6  -9   7       70.55       75.63      4.17 o
  -6  -8   7       13.49       11.91      3.51 o
  -5  -8   7        0.14       -0.26      2.79 o
  -4  -8   7       47.12       44.75      5.46 o
  -3  -8   7       87.27       87.93      6.73 o
  -2  -8   7      181.84      179.86      8.28 o
  -1  -8   7        0.05        1.21      4.15 o
   0  -8   7       25.59       20.91      2.81 o
   1  -8   7        4.23        7.96      2.69 o
   2  -8   7       91.50       76.15      4.13 o
   3  -8   7       39.23       40.38      3.29 o
   4  -8   7       89.70       89.77      4.19 o
   5  -8   7      125.67      141.03      4.92 o
   6  -8   7       42.31       37.23      3.22 o
   7  -8   7        2.15        1.68      4.04 o
  -7  -7   7       24.61       28.88      4.01 o
  -6  -7   7       32.81       25.23      3.56 o
  -5  -7   7        3.56        1.54      2.76 o
  -4  -7   7      140.55      139.58      7.18 o
  -3  -7   7      636.25      612.26     13.61 o
  -2  -7   7       25.85       32.44      5.01 o
  -1  -7   7       44.14       40.62      4.97 o
   0  -7   7      515.40      516.79      8.39 o
   1  -7   7       24.05       27.62      3.11 o
   2  -7   7        0.06        1.85      2.37 o
   3  -7   7      115.69      131.23      4.48 o
   4  -7   7       29.65       26.46      2.77 o
   5  -7   7       13.05       12.75      2.24 o
   6  -7   7        0.09       -0.10      3.69 o
   7  -7   7        4.38        3.32      3.74 o
  -8  -6   7       37.44       37.02      3.88 o
  -7  -6   7        0.08       -0.59      3.01 o
  -6  -6   7       47.30       45.36      3.99 o
  -5  -6   7        0.15       -0.86      3.80 o
  -4  -6   7       87.13       96.92      6.44 o
  -3  -6   7     1111.88     1110.51     17.02 o
  -2  -6   7        6.07       11.15      3.86 o
  -1  -6   7      472.29      464.75     10.79 o
   0  -6   7       63.28       73.67      3.63 o
   1  -6   7      225.76      232.28      5.36 o
   2  -6   7      176.69      163.77      9.44 o
   3  -6   7      159.94      159.86      4.48 o
   4  -6   7      247.68      254.46      5.43 o
   5  -6   7        3.59        4.84      1.97 o
   6  -6   7       40.65       36.73      3.43 o
   7  -6   7        1.29        4.89      2.80 o
  -9  -5   7       31.13       27.41      3.44 o
  -8  -5   7      138.40      133.80      5.37 o
  -7  -5   7        0.92        1.87      3.07 o
  -6  -5   7      162.46      147.41      5.15 o
  -5  -5   7      102.28      120.53      6.68 o
  -4  -5   7        0.22        0.51      3.13 o
  -3  -5   7      443.62      398.70     10.08 o
  -2  -5   7      176.72      164.26      3.15 o
  -1  -5   7      210.36      222.12      4.18 o
   0  -5   7       15.81       21.04      1.70 o
   1  -5   7        0.31       -0.46      1.42 o
   2  -5   7      104.15       85.80      4.18 o
   3  -5   7        6.44        3.93      1.65 o
   4  -5   7      238.73      238.93      4.31 o
   5  -5   7       40.34       34.63      3.06 o
   6  -5   7       12.22       16.14      3.46 o
   7  -5   7       31.57       30.52      5.26 o
  -9  -4   7      103.70       87.55      4.82 o
  -8  -4   7      302.65      320.97      7.57 o
  -7  -4   7      127.76      128.14      6.61 o
  -6  -4   7      276.52      247.59      8.54 o
  -5  -4   7      357.49      359.22      9.83 o
  -4  -4   7       61.11       69.97      5.17 o
  -3  -4   7      254.38      212.42     11.90 o
  -2  -4   7       20.42       20.61      1.53 o
  -1  -4   7       42.93       42.74      2.14 o
   0  -4   7      128.83      121.21      3.35 o
   1  -4   7      196.61      185.84      3.47 o
   2  -4   7      103.38      104.17      2.75 o
   3  -4   7      110.85      103.83      2.80 o
   4  -4   7      351.20      338.98      4.62 o
   5  -4   7      135.97      130.14      6.72 o
   6  -4   7       47.20       44.11      5.95 o
   7  -4   7        6.74        5.39      5.25 o
 -10  -3   7       46.40       49.92      3.82 o
  -9  -3   7        1.50        3.88      2.82 o
  -8  -3   7      157.82      157.95      5.53 o
  -7  -3   7       14.55       12.76      4.04 o
  -6  -3   7        7.61        3.35      3.41 o
  -5  -3   7      602.81      579.44     11.79 o
  -4  -3   7       12.46       12.67      3.60 o
  -3  -3   7      859.75      850.81     11.43 o
  -2  -3   7       93.48       89.23      2.59 o
  -1  -3   7       44.48       55.81      6.35 o
   0  -3   7       31.07       32.66      2.11 o
   1  -3   7       12.11        8.48      1.35 o
   2  -3   7       90.28       83.40      2.81 o
   3  -3   7       40.49       35.77      1.82 o
   4  -3   7      210.55      199.00      4.70 o
   5  -3   7        4.26        3.72      3.66 o
   6  -3   7       72.17       85.71      7.12 o
   7  -3   7       37.51       39.93      5.80 o
 -10  -2   7       46.57       43.29      3.60 o
  -9  -2   7        0.41        0.53      2.81 o
  -8  -2   7       67.80       78.80      5.66 o
  -7  -2   7        3.92        3.21      3.34 o
  -6  -2   7       31.65       37.47      3.98 o
  -5  -2   7      220.05      274.74      8.24 o
  -4  -2   7      522.65      474.89     10.05 o
  -3  -2   7        9.28       10.84      1.36 o
  -2  -2   7       58.02       57.34      2.30 o
  -1  -2   7        6.53       10.32      1.89 o
   0  -2   7        1.78        4.70      1.53 o
   1  -2   7       33.96       36.15      2.23 o
   2  -2   7       48.46       44.32      1.88 o
   3  -2   7       70.77       72.91      2.07 o
   4  -2   7        0.94        1.47      2.18 o
   5  -2   7       34.01       30.72      5.04 o
   6  -2   7        0.31        0.53      4.43 o
 -11  -1   7       34.38       34.55      3.65 o
 -10  -1   7       35.64       29.59      4.56 o
  -9  -1   7        9.00        6.67      3.51 o
  -8  -1   7       66.21       70.37      5.28 o
  -7  -1   7       18.89       14.51      3.69 o
  -6  -1   7       63.35       77.41      4.95 o
  -5  -1   7      352.32      349.71      4.16 o
  -4  -1   7      512.38      474.32      7.94 o
  -3  -1   7        3.07        2.44      0.99 o
  -2  -1   7       11.41       15.21      1.75 o
  -1  -1   7        4.69        2.39      1.49 o
   0  -1   7       24.78       24.03      1.40 o
   1  -1   7       88.04       78.37      1.91 o
   2  -1   7        1.50        1.42      1.41 o
   3  -1   7      305.01      304.52      7.23 o
   4  -1   7      186.17      205.32      5.43 o
   5  -1   7       45.21       46.23      5.97 o
   6  -1   7       39.06       40.27      5.67 o
 -11   0   7       36.68       45.54      5.04 o
 -10   0   7       44.31       45.47      5.12 o
  -9   0   7        0.65       -0.31      3.23 o
  -8   0   7       25.44       23.15      3.87 o
  -7   0   7       34.31       34.38      4.17 o
  -6   0   7       22.55       21.87      1.72 o
  -5   0   7       64.58       65.82      3.20 o
  -4   0   7        3.82        4.09      2.92 o
  -3   0   7      173.21      176.07      5.97 o
  -2   0   7      172.07      160.24      7.23 o
  -1   0   7       34.57       34.37      1.53 o
   0   0   7       70.39       76.57      1.80 o
   1   0   7      119.88      110.96      3.62 o
   2   0   7       25.55       20.96      1.68 o
   3   0   7      252.89      251.85      7.38 o
   4   0   7      308.24      327.23      6.90 o
   5   0   7        0.00        5.29      2.71 o
   6   0   7      261.54      263.69     11.45 o
 -11   1   7        1.18        4.78      3.57 o
 -10   1   7       27.18       24.21      4.19 o
  -9   1   7        6.24        6.28      3.69 o
  -8   1   7       60.85       64.71      4.94 o
  -7   1   7      103.39       89.80      5.31 o
  -6   1   7      314.73      341.62      9.11 o
  -5   1   7       19.64       23.52      3.41 o
  -4   1   7      253.88      234.02      7.07 o
  -3   1   7       68.64       74.06      4.20 o
  -2   1   7      106.86      104.49      3.34 o
  -1   1   7      155.47      148.96      2.92 o
   0   1   7       90.62       87.86      3.15 o
   1   1   7      655.97      657.74      6.69 o
   2   1   7      234.01      230.87      5.90 o
   3   1   7       65.28       61.65      3.73 o
   4   1   7       25.67       24.50      4.65 o
   5   1   7       15.47       11.80      3.13 o
 -12   2   7        1.60        2.76      4.48 o
 -11   2   7        2.13        4.70      4.11 o
 -10   2   7       14.03       11.83      4.25 o
  -9   2   7       10.86        9.51      4.12 o
  -8   2   7       35.77       40.54      4.57 o
  -7   2   7       12.22        7.00      3.65 o
  -6   2   7      142.50      139.90      6.23 o
  -5   2   7       44.90       35.31      3.95 o
  -4   2   7      403.22      385.66      9.06 o
  -3   2   7       27.57       28.19      3.45 o
  -2   2   7       32.43       31.71      2.50 o
  -1   2   7      238.17      219.23     18.36 o
   0   2   7      140.80      155.25      4.01 o
   1   2   7      740.88      704.23      9.78 o
   2   2   7       64.06       56.46      3.85 o
   3   2   7       19.21       21.01      3.04 o
   4   2   7       18.09       16.95      3.23 o
   5   2   7        2.01        2.34      3.10 o
 -12   3   7        5.38        3.22      4.42 o
 -11   3   7        6.35        9.56      3.97 o
 -10   3   7        1.05       -0.78      3.98 o
  -9   3   7        2.68        3.48      3.24 o
  -8   3   7       26.06       21.88      4.20 o
  -7   3   7       13.77       17.28      3.69 o
  -6   3   7        0.14       -0.12      3.07 o
  -5   3   7      195.67      171.31      6.93 o
  -4   3   7        1.35        2.66      3.20 o
  -3   3   7       18.15       23.72      1.89 o
  -2   3   7       78.94       81.01      2.05 o
  -1   3   7        7.13        9.37      3.27 o
   0   3   7       25.95       26.34      3.36 o
   1   3   7       87.41       80.25      4.94 o
   2   3   7       32.69       25.66      3.16 o
   3   3   7       18.51       22.68      3.32 o
   4   3   7       14.58       16.83      3.19 o
 -12   4   7       26.03       40.58      6.01 o
 -11   4   7        4.57        6.22      3.34 o
 -10   4   7       16.30       27.08      4.08 o
  -9   4   7        1.73        3.94      2.70 o
  -8   4   7      103.60      105.83      4.51 o
  -7   4   7      138.70      149.23      6.04 o
  -6   4   7      145.92      131.19      4.31 o
  -5   4   7       88.56       98.25      3.72 o
  -4   4   7      436.67      431.54      6.24 o
  -3   4   7       14.22       17.35      1.81 o
  -2   4   7      183.37      195.08      7.55 o
  -1   4   7        0.03        1.38      3.75 o
   0   4   7        0.86       -0.42      2.85 o
   1   4   7        9.07       14.18      3.09 o
   2   4   7        0.73       -0.93      2.72 o
   3   4   7        0.29        0.26      3.37 o
 -11   5   7       23.32       24.42      5.59 o
 -10   5   7       29.00       24.46      4.87 o
  -9   5   7      289.10      306.82     10.10 o
  -8   5   7       18.44       20.59      4.05 o
  -7   5   7      692.80      657.08     12.69 o
  -6   5   7      156.64      156.88      5.39 o
  -5   5   7      367.99      380.44      6.48 o
  -4   5   7      257.16      269.44      8.21 o
  -3   5   7        1.72        0.06      1.46 o
  -2   5   7      129.00      109.69      6.77 o
  -1   5   7        9.81       14.27      4.66 o
   0   5   7       14.62       13.18      3.70 o
   1   5   7       29.03       35.29      3.95 o
   2   5   7        0.05       -0.28      3.35 o
 -11   6   7        0.41        1.60      4.59 o
 -10   6   7       52.05       43.84      3.55 o
  -9   6   7      205.99      188.11      5.65 o
  -8   6   7        5.64        4.85      2.50 o
  -7   6   7      163.18      171.37      5.16 o
  -6   6   7        0.46        2.05      2.31 o
  -5   6   7       38.56       45.66      2.93 o
  -4   6   7       70.17       69.13      3.25 o
  -3   6   7        2.14        2.81      4.17 o
  -2   6   7       28.42       12.22      3.67 o
  -1   6   7        0.41        0.15      4.03 o
   0   6   7        0.92        2.06      4.03 o
   1   6   7        0.06        3.10      4.34 o
 -11   7   7        3.77        2.85      4.84 o
 -10   7   7      165.32      161.54      7.44 o
  -9   7   7       89.44       86.25      4.41 o
  -8   7   7       54.54       48.43      3.54 o
  -7   7   7      208.19      213.80      9.00 o
  -6   7   7        7.19        4.55      2.37 o
  -5   7   7        1.39        2.11      2.17 o
  -4   7   7        8.46        9.88      3.79 o
  -3   7   7        0.03        1.48      3.63 o
  -2   7   7       25.41       38.77      5.75 o
  -1   7   7        4.44        7.79      4.88 o
   0   7   7        8.61        4.77      5.20 o
 -10   8   7       28.24       32.20      3.40 o
  -9   8   7        6.08       11.98      2.84 o
  -8   8   7       37.44       32.12      3.72 o
  -7   8   7       98.12       95.18      4.36 o
  -6   8   7       50.16       56.52      3.67 o
  -5   8   7        0.05        2.23      3.94 o
  -4   8   7       30.30       36.72      5.65 o
  -3   8   7        6.92        8.51      4.15 o
  -2   8   7        9.86       11.59      4.48 o
  -1   8   7        8.43       10.11      5.54 o
  -9   9   7        1.21        4.20      2.81 o
  -8   9   7       16.51       16.23      3.24 o
  -7   9   7       14.61       20.33      3.28 o
  -6   9   7       18.90       21.82      4.84 o
  -5   9   7        1.31        0.02      3.91 o
  -4   9   7        8.67        9.01      5.16 o
  -1 -11   8       11.95       12.94      5.40 o
   0 -11   8       39.80       38.24      5.83 o
   1 -11   8       17.52       18.66      3.68 o
   2 -11   8        6.26        5.30      3.01 o
   3 -11   8        0.01        3.76      3.04 o
  -3 -10   8        7.28        4.34      5.09 o
  -2 -10   8        9.20       15.20      5.16 o
  -1 -10   8        9.20       11.04      4.01 o
   0 -10   8       43.44       47.82      5.52 o
   1 -10   8        3.31        5.33      3.86 o
   2 -10   8       65.83       61.61      4.23 o
   3 -10   8       47.31       48.61      5.78 o
   4 -10   8       39.33       42.12      3.95 o
  -5  -9   8       29.95       27.36      5.18 o
  -4  -9   8       36.11       31.65      5.78 o
  -3  -9   8       10.78        3.77      4.82 o
  -2  -9   8       36.39       37.12      5.70 o
  -1  -9   8        3.36        2.47      3.64 o
   0  -9   8       22.89       23.47      4.28 o
   1  -9   8       42.05       35.39      3.60 o
   2  -9   8       93.62       93.35      4.65 o
   3  -9   8       46.82       44.56      3.66 o
   4  -9   8        0.79        1.08      2.69 o
   5  -9   8       96.38      107.91      4.87 o
  -6  -8   8        3.62       -0.53      4.42 o
  -5  -8   8       74.26       74.99      6.78 o
  -4  -8   8       10.13       16.18      4.27 o
  -3  -8   8       18.48       22.36      4.36 o
  -2  -8   8        7.83        9.49      4.14 o
  -1  -8   8       13.17        9.96      3.92 o
   0  -8   8        0.21        1.19      2.98 o
   1  -8   8       58.00       49.27      3.74 o
   2  -8   8        1.96        1.94      2.59 o
   3  -8   8       35.24       54.41      3.96 o
   4  -8   8        0.91        0.38      2.46 o
   5  -8   8       39.33       46.20      3.28 o
   6  -8   8       24.50       29.83      5.01 o
  -7  -7   8       62.74       56.41      5.90 o
  -6  -7   8        4.39        5.79      4.07 o
  -5  -7   8       11.96       11.29      4.70 o
  -4  -7   8       13.32       18.69      4.33 o
  -3  -7   8       76.86       78.88      5.93 o
  -2  -7   8      172.25      162.78      7.84 o
  -1  -7   8        0.29        4.03      3.91 o
   0  -7   8       26.57       43.54      4.83 o
   1  -7   8        8.05       11.09      2.73 o
   2  -7   8       17.14       18.63      2.54 o
   3  -7   8       15.61       22.13      2.63 o
   4  -7   8        0.26        0.35      2.17 o
   5  -7   8       66.42       71.75      4.16 o
   6  -7   8       93.16      102.43      4.86 o
  -8  -6   8        0.97       -1.20      3.53 o
  -7  -6   8       89.85       94.90      6.93 o
  -6  -6   8       39.40       39.13      5.47 o
  -5  -6   8      100.88       91.99      6.09 o
  -4  -6   8       49.51       45.09      5.28 o
  -3  -6   8      120.23      103.12      6.20 o
  -2  -6   8        4.88        5.26      1.43 o
  -1  -6   8        7.99        7.46      1.86 o
   0  -6   8       43.26       43.02      2.75 o
   1  -6   8      145.79      148.49      4.05 o
   2  -6   8        5.02        2.84      1.77 o
   3  -6   8       57.81       65.74      2.87 o
   4  -6   8       91.21       80.13      3.08 o
   5  -6   8       61.23       54.74      6.15 o
   6  -6   8      123.38      117.21      8.12 o
  -9  -5   8        6.80        9.50      3.53 o
  -8  -5   8        0.24        2.35      3.80 o
  -7  -5   8      134.55      133.12      7.48 o
  -6  -5   8       13.52       14.70      4.40 o
  -5  -5   8      190.87      193.80      8.17 o
  -4  -5   8      125.70      131.54      7.06 o
  -3  -5   8     1357.20     1331.82     18.41 o
  -2  -5   8      316.25      302.54      4.67 o
  -1  -5   8       69.73       68.14      2.82 o
   0  -5   8       53.62       41.37      2.57 o
   1  -5   8      101.72       92.52      2.90 o
   2  -5   8       88.21       92.02      2.93 o
   3  -5   8        7.83       11.11      1.83 o
   4  -5   8      296.03      285.80      4.75 o
   5  -5   8        0.02        2.45      4.42 o
   6  -5   8       17.76       17.32      5.02 o
  -9  -4   8        3.59        4.53      4.27 o
  -8  -4   8      119.29      105.95      6.99 o
  -7  -4   8        5.94        5.84      4.22 o
  -6  -4   8       61.28       66.26      5.70 o
  -5  -4   8       90.52       86.74      6.02 o
  -4  -4   8      263.23      263.26      8.91 o
  -3  -4   8     1487.09     1437.28     21.89 o
  -2  -4   8      195.33      196.94      3.97 o
  -1  -4   8       69.80       77.87      2.95 o
   0  -4   8        0.77        0.91      1.70 o
   1  -4   8        2.58        3.76      1.86 o
   2  -4   8       89.14       84.86      2.75 o
   3  -4   8       89.69       88.60      2.79 o
   4  -4   8       62.11       67.47      3.34 o
   5  -4   8      114.36      126.98      7.77 o
   6  -4   8        4.38        3.85      4.47 o
 -10  -3   8       66.90       59.93      6.04 o
  -9  -3   8       13.19       15.91      4.76 o
  -8  -3   8      221.04      206.12      8.42 o
  -7  -3   8      149.86      146.38      7.28 o
  -6  -3   8      126.45      120.28      6.74 o
  -5  -3   8      417.93      416.64     10.60 o
  -4  -3   8        5.54        4.12      3.38 o
  -3  -3   8      414.89      393.84      4.98 o
  -2  -3   8        0.00        0.75      1.31 o
  -1  -3   8       88.17       94.72      3.21 o
   0  -3   8        0.93        1.31      1.62 o
   1  -3   8       10.84       15.11      2.06 o
   2  -3   8       85.39       79.49      2.46 o
   3  -3   8        0.91        1.01      1.36 o
   4  -3   8        0.02        1.22      2.27 o
   5  -3   8        5.60        4.21      4.84 o
   6  -3   8       16.88       15.02      5.71 o
 -10  -2   8       30.68       32.59      5.08 o
  -9  -2   8       76.67       69.86      6.06 o
  -8  -2   8      178.62      164.50      7.86 o
  -7  -2   8       32.21       35.64      4.80 o
  -6  -2   8      104.50       90.59      5.75 o
  -5  -2   8      508.02      574.12     11.91 o
  -4  -2   8      186.68      161.31      6.57 o
  -3  -2   8      216.55      197.06      3.91 o
  -2  -2   8        0.19        0.49      1.56 o
  -1  -2   8        3.42        6.68      1.72 o
   0  -2   8       34.17       26.92      2.21 o
   1  -2   8      247.92      240.28      4.95 o
   2  -2   8      136.16      136.01      3.86 o
   3  -2   8        8.18        9.50      2.60 o
   4  -2   8       84.81       83.30      6.55 o
   5  -2   8       26.96       29.77      5.13 o
 -11  -1   8       15.57       16.99      4.64 o
 -10  -1   8       20.99       26.62      4.80 o
  -9  -1   8       23.16       24.96      4.32 o
  -8  -1   8       22.40       16.02      3.74 o
  -7  -1   8        5.41        4.51      3.74 o
  -6  -1   8        4.42        2.74      3.59 o
  -5  -1   8       55.00       49.75      2.12 o
  -4  -1   8      222.80      189.03      6.94 o
  -3  -1   8      109.30       89.32      3.09 o
  -2  -1   8      111.38      107.22      3.38 o
  -1  -1   8       26.60       23.65      2.23 o
   0  -1   8       32.20       37.06      2.54 o
   1  -1   8      233.40      246.00      4.93 o
   2  -1   8      151.83      144.44      3.79 o
   3  -1   8        0.02        1.53      2.53 o
   4  -1   8       63.49       70.27      3.94 o
   5  -1   8        9.50       10.23      5.39 o
 -11   0   8       43.32       59.03      6.07 o
 -10   0   8       43.47       48.79      5.64 o
  -9   0   8        1.26        1.37      4.14 o
  -8   0   8       29.24       30.39      4.61 o
  -7   0   8       19.76       28.37      4.32 o
  -6   0   8        0.02        0.12      3.24 o
  -5   0   8      182.36      185.24      7.12 o
  -4   0   8       22.32       19.52      3.89 o
  -3   0   8      116.95      112.64      3.48 o
  -2   0   8       19.32       16.86      2.12 o
  -1   0   8       42.96       47.39      2.66 o
   0   0   8       84.91       89.07      3.36 o
   1   0   8      162.13      163.04      4.20 o
   2   0   8       11.83        9.39      2.63 o
   3   0   8        0.07        0.46      2.73 o
   4   0   8        8.95        8.52      2.83 o
   5   0   8        6.11        2.23      5.56 o
 -11   1   8       62.25       78.64      6.43 o
 -10   1   8       20.67       22.26      4.15 o
  -9   1   8        2.72        0.73      3.89 o
  -8   1   8       30.16       15.07      4.15 o
  -7   1   8       81.03       74.32      5.53 o
  -6   1   8      229.58      228.68      8.14 o
  -5   1   8      280.07      273.64      8.35 o
  -4   1   8      973.30      958.32     14.43 o
  -3   1   8        6.56        5.88      2.98 o
  -2   1   8      111.84      109.48      3.73 o
  -1   1   8        2.69        4.68      2.04 o
   0   1   8      110.89      109.31      3.78 o
   1   1   8       52.64       42.89      2.56 o
   2   1   8        1.14        2.01      2.61 o
   3   1   8       33.65       35.37      3.58 o
   4   1   8      181.60      184.95      8.02 o
 -11   2   8       56.52       64.27      5.88 o
 -10   2   8        2.00        0.49      4.15 o
  -9   2   8        0.01       -0.60      3.65 o
  -8   2   8        0.46       -0.47      3.98 o
  -7   2   8        3.99        4.97      4.00 o
  -6   2   8      284.51      276.70      8.93 o
  -5   2   8       27.58       34.39      4.64 o
  -4   2   8       43.89       42.59      4.54 o
  -3   2   8       89.23       99.90      5.36 o
  -2   2   8      214.21      221.31      5.19 o
  -1   2   8      584.29      563.24      6.64 o
   0   2   8       16.22       17.01      2.02 o
   1   2   8       81.25       82.71      4.42 o
   2   2   8       41.95       47.36      3.87 o
   3   2   8       85.58       83.20      4.47 o
   4   2   8      219.82      228.84      7.19 o
 -11   3   8       29.20       29.70      5.42 o
 -10   3   8       20.82       24.76      5.08 o
  -9   3   8        0.02       -0.08      3.56 o
  -8   3   8        6.22        9.55      4.03 o
  -7   3   8       75.16       73.71      5.87 o
  -6   3   8      565.21      575.71     12.57 o
  -5   3   8       30.98       27.41      3.99 o
  -4   3   8        3.17        5.01      1.86 o
  -3   3   8        0.67        2.10      1.47 o
  -2   3   8       87.33       72.99      3.60 o
  -1   3   8      168.30      152.67      5.19 o
   0   3   8      100.63       76.92      4.21 o
   1   3   8        4.84        6.50      3.18 o
   2   3   8       13.68       17.46      3.22 o
   3   3   8       21.81       26.29      4.04 o
 -11   4   8       54.74       61.57      4.52 o
 -10   4   8        0.06        2.71      4.41 o
  -9   4   8        7.70        7.85      4.59 o
  -8   4   8       35.50       47.81      5.12 o
  -7   4   8       49.03       47.36      4.54 o
  -6   4   8      228.37      227.52      5.59 o
  -5   4   8        1.11        3.33      2.04 o
  -4   4   8        0.02        0.00      1.53 o
  -3   4   8       15.47       20.02      4.12 o
  -2   4   8       21.07       20.08      4.56 o
  -1   4   8       76.53       72.55      5.95 o
   0   4   8       11.43       16.30      3.45 o
   1   4   8       12.28        8.04      3.22 o
   2   4   8       17.30       19.39      3.69 o
 -11   5   8        6.66        8.54      4.95 o
 -10   5   8        0.16        1.13      4.82 o
  -9   5   8      111.99      114.06     10.41 o
  -8   5   8       32.77       29.66      3.36 o
  -7   5   8      125.40      129.05      6.37 o
  -6   5   8        7.37        7.17      2.47 o
  -5   5   8       45.22       43.73      2.94 o
  -4   5   8       63.98       57.82      5.63 o
  -3   5   8        1.94        4.64      4.30 o
  -2   5   8       41.08       34.35      5.31 o
  -1   5   8        1.34        1.35      4.52 o
   0   5   8        3.78        2.96      4.43 o
   1   5   8       25.88       18.08      4.37 o
 -11   6   8       20.55       24.08      5.34 o
 -10   6   8       20.07       12.36      3.02 o
  -9   6   8       80.40       77.47      4.34 o
  -8   6   8        9.19        8.41      2.66 o
  -7   6   8       36.87       43.93      3.38 o
  -6   6   8       14.57       15.01      2.52 o
  -5   6   8        9.42        6.32      2.18 o
  -4   6   8      105.01       91.98      6.65 o
  -3   6   8       10.24        6.33      3.87 o
  -2   6   8       46.75       68.44      6.43 o
  -1   6   8        1.51        1.42      4.95 o
   0   6   8        0.53       -0.03      4.98 o
 -10   7   8        0.13        0.70      2.64 o
  -9   7   8      179.37      184.38      5.94 o
  -8   7   8       23.32       33.05      4.04 o
  -7   7   8       94.65       97.91      7.00 o
  -6   7   8        0.11        3.04      2.40 o
  -5   7   8      122.89      133.90      7.97 o
  -4   7   8       58.07       64.31      6.60 o
  -3   7   8        0.61        1.79      4.84 o
  -2   7   8       54.13       70.20      6.98 o
  -1   7   8        2.37        5.91      5.36 o
  -9   8   8      204.11      202.91      9.79 o
  -8   8   8        3.84        6.37      2.92 o
  -7   8   8       45.46       45.22      5.27 o
  -6   8   8        2.21        2.28      4.06 o
  -5   8   8       31.16       28.70      5.02 o
  -4   8   8       41.58       51.89      6.49 o
  -3   8   8        1.33        4.25      5.53 o
  -3 -10   9       17.89       21.39      5.82 o
  -2 -10   9        5.87        8.18      3.98 o
  -1 -10   9       11.90        9.72      4.57 o
   0 -10   9        0.88        0.28      4.11 o
   1 -10   9        5.70        5.43      3.28 o
   2 -10   9       57.77       67.18      4.80 o
   3 -10   9        9.04       10.06      3.44 o
  -4  -9   9        1.86        4.93      5.21 o
  -3  -9   9       30.34       44.13      6.06 o
  -2  -9   9        6.43        7.66      4.55 o
  -1  -9   9        7.70       12.26      4.61 o
   0  -9   9        4.86        4.18      4.36 o
   1  -9   9       10.59        7.53      2.89 o
   2  -9   9        5.76        8.69      2.84 o
   3  -9   9        7.76        7.09      2.88 o
   4  -9   9       20.97       11.64      2.98 o
  -6  -8   9       20.05       17.05      5.44 o
  -5  -8   9       13.43       14.51      4.45 o
  -4  -8   9        0.47        0.16      3.96 o
  -3  -8   9       23.48       30.26      5.50 o
  -2  -8   9       27.07       31.79      4.86 o
  -1  -8   9       26.15       28.83      4.95 o
   0  -8   9       16.40       20.70      4.36 o
   1  -8   9       32.05       31.97      3.16 o
   2  -8   9       98.04      104.19      4.63 o
   3  -8   9       42.84       48.05      3.01 o
   4  -8   9       34.17       34.66      2.89 o
  -7  -7   9        9.62       10.89      4.50 o
  -6  -7   9        4.24        2.77      4.42 o
  -5  -7   9       34.55       29.18      5.03 o
  -4  -7   9      131.91      130.43      7.83 o
  -3  -7   9        2.56        1.50      4.21 o
  -2  -7   9       52.00       46.99      5.41 o
  -1  -7   9       11.65       12.67      3.54 o
   0  -7   9        0.32        0.14      1.92 o
   1  -7   9        0.29        2.43      1.93 o
   2  -7   9      179.40      170.74      4.31 o
   3  -7   9      100.40      100.37      3.56 o
   4  -7   9        0.11        1.07      2.00 o
   5  -7   9       77.68       83.15      5.83 o
  -8  -6   9        0.85       -1.59      4.41 o
  -7  -6   9       29.93       23.07      4.77 o
  -6  -6   9        1.17       -0.08      4.10 o
  -5  -6   9       94.67       96.57      6.89 o
  -4  -6   9      263.64      259.62      9.53 o
  -3  -6   9        1.94        1.35      3.73 o
  -2  -6   9       17.58       19.37      3.77 o
  -1  -6   9       71.89       72.18      3.17 o
   0  -6   9        0.11        2.44      1.98 o
   1  -6   9        0.38        3.08      2.22 o
   2  -6   9       61.20       55.71      2.76 o
   3  -6   9       48.48       53.09      2.78 o
   4  -6   9       31.64       30.99      4.52 o
   5  -6   9        3.95        9.44      4.88 o
  -8  -5   9        0.49        1.77      4.50 o
  -7  -5   9       29.24       29.66      4.76 o
  -6  -5   9       56.48       68.25      6.03 o
  -5  -5   9       15.10       18.42      4.06 o
  -4  -5   9        5.83        6.32      4.35 o
  -3  -5   9       43.00       45.39      5.06 o
  -2  -5   9        0.14       -0.13      1.51 o
  -1  -5   9      209.05      202.08      4.67 o
   0  -5   9       69.01       53.28      3.01 o
   1  -5   9       54.93       57.97      3.21 o
   2  -5   9      153.24      141.62      3.64 o
   3  -5   9       48.67       57.46      2.65 o
   4  -5   9       62.08       71.70      6.50 o
   5  -5   9        0.33        1.85      4.56 o
  -9  -4   9       41.09       37.60      5.21 o
  -8  -4   9        2.41        2.46      4.52 o
  -7  -4   9        0.04        0.11      4.21 o
  -6  -4   9      206.32      210.80      8.94 o
  -5  -4   9      294.22      292.41      9.61 o
  -4  -4   9      253.51      232.50      8.44 o
  -3  -4   9       11.56       13.92      1.66 o
  -2  -4   9      122.26      129.05      3.73 o
  -1  -4   9       10.11       13.66      2.18 o
   0  -4   9       39.24       38.62      2.68 o
   1  -4   9       77.49       74.29      3.44 o
   2  -4   9      142.33      125.40      4.19 o
   3  -4   9       10.55        9.98      4.47 o
   4  -4   9        4.99        0.27      4.66 o
   5  -4   9       11.65       13.99      5.49 o
 -10  -3   9       17.41       16.67      4.61 o
  -9  -3   9        0.34        2.19      4.33 o
  -8  -3   9        3.66        6.15      4.06 o
  -7  -3   9        1.87        2.52      4.15 o
  -6  -3   9      161.97      141.70      7.37 o
  -5  -3   9      348.90      355.86     10.53 o
  -4  -3   9       59.51       53.03      4.94 o
  -3  -3   9      836.64      802.75      7.99 o
  -2  -3   9      552.58      557.86      7.21 o
  -1  -3   9       22.99       23.52      2.39 o
   0  -3   9       20.03       21.20      2.38 o
   1  -3   9       14.95       11.14      2.17 o
   2  -3   9        8.89        8.80      2.09 o
   3  -3   9       19.02       21.96      4.25 o
   4  -3   9        3.72        3.90      3.77 o
   5  -3   9       12.39       14.34      5.62 o
 -10  -2   9       43.98       43.27      5.89 o
  -9  -2   9       63.17       55.37      5.51 o
  -8  -2   9       36.22       32.76      5.09 o
  -7  -2   9       44.17       60.27      5.62 o
  -6  -2   9       47.60       50.94      5.23 o
  -5  -2   9      214.81      203.17      7.91 o
  -4  -2   9       69.89       74.78      5.30 o
  -3  -2   9     1366.97     1335.20     21.86 o
  -2  -2   9      393.27      374.15      6.19 o
  -1  -2   9        4.49        5.23      2.01 o
   0  -2   9       42.77       40.95      2.76 o
   1  -2   9       12.19       11.89      2.58 o
   2  -2   9       42.73       47.23      5.30 o
   3  -2   9       24.99       24.44      3.15 o
   4  -2   9       37.19       39.41      6.01 o
 -10  -1   9       41.98       36.76      5.00 o
  -9  -1   9        4.32        1.56      4.06 o
  -8  -1   9      124.79      100.03      6.55 o
  -7  -1   9       43.85       34.51      4.77 o
  -6  -1   9        5.36        5.08      3.60 o
  -5  -1   9      136.52      135.31      6.69 o
  -4  -1   9        5.10        6.24      3.96 o
  -3  -1   9       76.13       75.16      3.37 o
  -2  -1   9      109.96      111.61      4.19 o
  -1  -1   9        6.20        5.84      2.06 o
   0  -1   9       44.51       41.44      3.20 o
   1  -1   9        0.17        0.80      1.72 o
   2  -1   9       27.14       31.31      3.14 o
   3  -1   9       38.99       42.37      3.95 o
   4  -1   9        1.52        2.59      4.31 o
 -11   0   9        4.87        6.72      3.92 o
 -10   0   9       32.87       32.12      5.16 o
  -9   0   9        9.54        6.49      3.98 o
  -8   0   9      428.70      368.57     11.09 o
  -7   0   9       46.00       51.73      5.28 o
  -6   0   9       61.82       72.12      5.48 o
  -5   0   9      548.56      554.16     12.25 o
  -4   0   9        2.99        4.80      3.74 o
  -3   0   9       62.43       62.00      3.21 o
  -2   0   9       43.83       40.49      2.83 o
  -1   0   9       32.15       28.02      2.53 o
   0   0   9       71.30       63.47      3.23 o
   1   0   9        3.33        1.63      1.65 o
   2   0   9        4.12        2.11      3.22 o
   3   0   9       23.08       24.51      3.48 o
   4   0   9        2.14        8.55      5.35 o
 -11   1   9       51.14       58.71      5.91 o
 -10   1   9        4.60        2.09      4.41 o
  -9   1   9        0.32       -0.22      4.25 o
  -8   1   9       42.90       29.04      4.43 o
  -7   1   9       21.44       27.48      4.17 o
  -6   1   9       72.03       80.60      6.03 o
  -5   1   9      343.75      353.09     10.07 o
  -4   1   9      512.07      475.40     11.03 o
  -3   1   9       71.91       64.69      4.82 o
  -2   1   9      145.30      143.28      4.47 o
  -1   1   9      139.11      148.06      4.53 o
   0   1   9      223.44      241.22      4.67 o
   1   1   9       37.13       44.01      6.90 o
   2   1   9        5.47        4.64      2.74 o
   3   1   9        2.44        4.03      3.04 o
 -11   2   9       75.61       75.40      6.88 o
 -10   2   9        4.85        1.45      4.15 o
  -9   2   9        6.09        6.66      4.53 o
  -8   2   9        3.66        4.91      4.40 o
  -7   2   9        1.10        0.26      3.46 o
  -6   2   9      163.15      176.11      7.79 o
  -5   2   9        8.53        5.41      3.86 o
  -4   2   9       82.72       69.97      5.19 o
  -3   2   9       43.24       37.21      4.03 o
  -2   2   9        2.86        5.03      2.62 o
  -1   2   9       64.00       61.92      3.07 o
   0   2   9       14.70       11.86      2.99 o
   1   2   9       58.31       60.02      4.16 o
   2   2   9       72.27       84.19      4.99 o
 -11   3   9       82.64       96.30      7.74 o
 -10   3   9       11.90        9.47      4.08 o
  -9   3   9        0.29        1.17      4.25 o
  -8   3   9        6.99       11.17      3.99 o
  -7   3   9       36.29       33.30      4.68 o
  -6   3   9       45.31       40.42      5.20 o
  -5   3   9        0.08        1.68      3.79 o
  -4   3   9       39.77       40.13      2.59 o
  -3   3   9       85.65       78.03      5.34 o
  -2   3   9        2.63        0.28      2.37 o
  -1   3   9        0.16        0.47      2.94 o
   0   3   9        9.66        9.99      3.31 o
   1   3   9        3.16        5.67      3.09 o
   2   3   9       38.46       32.70      4.24 o
 -11   4   9       57.44       62.52      4.66 o
 -10   4   9       10.16       16.18      5.19 o
  -9   4   9       22.14       24.73      4.72 o
  -8   4   9      145.31      160.72      5.56 o
  -7   4   9       81.47       74.50      3.86 o
  -6   4   9       47.13       47.27      3.21 o
  -5   4   9        0.85        1.98      2.05 o
  -4   4   9        3.51        7.26      2.59 o
  -3   4   9       37.33       43.36      4.98 o
  -2   4   9       62.47       69.03      5.80 o
  -1   4   9        5.48        2.62      4.60 o
   0   4   9       42.64       43.45      4.04 o
   1   4   9       14.76       11.70      3.63 o
 -10   5   9        0.01        0.31      3.42 o
  -9   5   9      115.77      118.29      5.26 o
  -8   5   9       37.79       32.34      3.59 o
  -7   5   9       23.43       21.21      2.87 o
  -6   5   9       24.23       21.07      2.68 o
  -5   5   9       22.70       19.07      4.30 o
  -4   5   9        0.37        1.35      4.22 o
  -3   5   9        8.83        5.25      4.39 o
  -2   5   9       14.84       17.58      5.29 o
  -1   5   9       19.03       17.48      5.33 o
   0   5   9       41.59       33.45      5.23 o
 -10   6   9        0.42       -0.87      3.03 o
  -9   6   9        2.46        5.00      2.85 o
  -8   6   9        3.18        4.56      2.57 o
  -7   6   9        0.31        3.25      2.40 o
  -6   6   9        0.09       -1.20      4.61 o
  -5   6   9        2.60       10.28      3.90 o
  -4   6   9        7.88        9.59      3.85 o
  -3   6   9        4.25        9.91      4.93 o
  -2   6   9        4.04        7.40      4.69 o
  -9   7   9       16.57       19.24      3.20 o
  -8   7   9        3.88        3.71      2.82 o
  -7   7   9       27.74       35.99      4.89 o
  -6   7   9        1.28       -0.59      4.08 o
  -5   7   9        0.07        3.85      4.88 o
  -4   7   9       45.23       58.80      6.82 o
  -3   7   9        0.04       -1.04      5.53 o
  -3  -9  10      123.08      133.08      8.28 o
  -2  -9  10        0.30        0.64      4.39 o
  -1  -9  10       39.02       39.57      6.00 o
   0  -9  10        1.23        3.16      4.27 o
   1  -9  10        4.11        5.47      4.28 o
   2  -9  10       25.00       29.07      3.68 o
  -5  -8  10       66.46       76.92      7.06 o
  -4  -8  10        9.90        7.57      4.76 o
  -3  -8  10       69.21       71.62      6.19 o
  -2  -8  10        6.96        9.38      4.41 o
  -1  -8  10        7.45        9.10      4.36 o
   0  -8  10       19.45       29.50      4.93 o
   1  -8  10        0.22       -0.31      3.87 o
   2  -8  10      120.93      143.11      5.21 o
   3  -8  10       15.29       16.98      2.51 o
  -6  -7  10        4.70        8.50      4.87 o
  -5  -7  10       93.75       94.45      6.87 o
  -4  -7  10       64.76       65.66      6.75 o
  -3  -7  10       64.94       65.45      6.51 o
  -2  -7  10        0.53        1.95      3.64 o
  -1  -7  10       17.20       17.90      4.39 o
   0  -7  10       22.19       23.56      4.13 o
   1  -7  10       70.98       68.47      3.74 o
   2  -7  10       10.24       11.00      2.76 o
   3  -7  10       54.44       53.92      2.94 o
  -7  -6  10        1.57        3.83      4.00 o
  -6  -6  10        0.47        2.46      4.12 o
  -5  -6  10       40.05       47.02      6.05 o
  -4  -6  10       62.36       47.58      5.86 o
  -3  -6  10       48.57       52.72      5.66 o
  -2  -6  10       43.81       47.08      5.29 o
  -1  -6  10       23.39       26.01      4.60 o
   0  -6  10      114.95      111.58      4.18 o
   1  -6  10       84.40       88.21      4.64 o
   2  -6  10        5.82        6.32      2.54 o
   3  -6  10       58.07       61.13      3.81 o
   4  -6  10        2.09        4.21      4.69 o
  -8  -5  10        6.66        5.46      4.26 o
  -7  -5  10        0.84        3.17      3.89 o
  -6  -5  10      101.51      110.46      7.44 o
  -5  -5  10       20.00       25.18      4.38 o
  -4  -5  10      142.71      132.40      7.21 o
  -3  -5  10       38.10       34.01      5.01 o
  -2  -5  10        0.08        2.11      3.74 o
  -1  -5  10       75.90       68.47      3.26 o
   0  -5  10        8.30        8.41      2.37 o
   1  -5  10       45.56       42.74      3.23 o
   2  -5  10        0.58        0.74      2.34 o
   3  -5  10       80.30       80.17      6.41 o
   4  -5  10       13.54        8.33      4.69 o
  -9  -4  10        0.85        0.96      3.76 o
  -8  -4  10       45.88       38.17      5.22 o
  -7  -4  10        4.42        4.46      4.26 o
  -6  -4  10       68.35       75.25      6.33 o
  -5  -4  10       63.44       62.20      5.61 o
  -4  -4  10      193.03      173.42      8.13 o
  -3  -4  10       72.27       82.32      5.97 o
  -2  -4  10       24.99       27.65      4.61 o
  -1  -4  10        2.97        3.25      2.02 o
   0  -4  10      142.96      133.43      5.68 o
   1  -4  10       27.24       20.93      2.61 o
   2  -4  10       50.53       48.05      3.24 o
   3  -4  10       11.10        5.80      3.97 o
   4  -4  10        2.79        2.74      4.35 o
  -9  -3  10        1.22        2.10      4.47 o
  -8  -3  10       40.86       47.56      6.24 o
  -7  -3  10        5.43        4.78      3.78 o
  -6  -3  10       16.48       20.67      4.28 o
  -5  -3  10       14.26       21.33      4.97 o
  -4  -3  10        7.48        6.93      4.25 o
  -3  -3  10        2.84        4.86      1.85 o
  -2  -3  10        2.05        2.60      1.99 o
  -1  -3  10       13.38       12.08      2.41 o
   0  -3  10      179.24      167.20      4.89 o
   1  -3  10       69.29       73.00      3.61 o
   2  -3  10        9.61        6.70      3.80 o
   3  -3  10       14.58       16.86      4.84 o
 -10  -2  10        5.65        5.36      4.49 o
  -9  -2  10        3.13        1.94      3.84 o
  -8  -2  10       22.51       17.65      4.99 o
  -7  -2  10        3.62        5.31      4.48 o
  -6  -2  10       15.81       20.80      4.33 o
  -5  -2  10      391.59      391.80     11.27 o
  -4  -2  10      282.04      273.89      9.21 o
  -3  -2  10        6.04        5.44      1.98 o
  -2  -2  10       86.94       87.01      3.80 o
  -1  -2  10        4.49        8.30      2.71 o
   0  -2  10      159.37      146.37      4.64 o
   1  -2  10        7.94        8.87      2.23 o
   2  -2  10       58.87       58.22      5.90 o
   3  -2  10        0.15        1.51      2.72 o
 -10  -1  10        5.35        6.94      4.97 o
  -9  -1  10        3.85        0.76      3.57 o
  -8  -1  10        4.35        5.84      3.59 o
  -7  -1  10        0.79        0.30      3.99 o
  -6  -1  10       73.27       74.27      5.87 o
  -5  -1  10      358.13      345.99     10.57 o
  -4  -1  10      324.02      337.59     10.05 o
  -3  -1  10       89.23       87.92      6.14 o
  -2  -1  10      474.31      468.96      7.52 o
  -1  -1  10        3.79        4.31      2.34 o
   0  -1  10       94.69       91.06      6.01 o
   1  -1  10        1.61       -0.68      3.51 o
   2  -1  10       18.34       20.05      3.33 o
   3  -1  10       12.19       13.10      3.90 o
 -10   0  10       58.14       55.40      6.29 o
  -9   0  10       68.16       68.76      6.53 o
  -8   0  10       16.93       11.67      4.57 o
  -7   0  10      118.32      142.85      7.78 o
  -6   0  10      197.15      178.74      8.20 o
  -5   0  10      280.13      278.65      9.65 o
  -4   0  10       15.51       19.66      3.80 o
  -3   0  10      580.56      593.23     14.16 o
  -2   0  10      313.83      324.12      6.54 o
  -1   0  10        1.21        4.02      2.27 o
   0   0  10       11.37       11.26      2.36 o
   1   0  10        0.85        1.64      2.82 o
   2   0  10        0.08       -0.54      2.87 o
 -10   1  10       65.24       58.45      6.46 o
  -9   1  10       65.88       62.47      5.81 o
  -8   1  10        6.19        4.29      4.08 o
  -7   1  10      302.79      286.14      9.83 o
  -6   1  10        8.81        8.98      4.31 o
  -5   1  10       98.21       86.82      5.98 o
  -4   1  10       36.79       33.95      4.31 o
  -3   1  10       33.16       37.52      4.42 o
  -2   1  10      512.97      525.90     12.08 o
  -1   1  10        1.70        1.68      2.15 o
   0   1  10       18.47       17.19      3.37 o
   1   1  10       13.98       16.61      3.36 o
   2   1  10        0.25        2.23      3.20 o
 -10   2  10        6.89        5.05      4.48 o
  -9   2  10        0.01        4.05      4.19 o
  -8   2  10       10.85        6.22      3.79 o
  -7   2  10      211.40      226.06      9.42 o
  -6   2  10        0.48        0.73      3.36 o
  -5   2  10       21.52       19.47      4.17 o
  -4   2  10       30.84       42.58      4.87 o
  -3   2  10      126.47      124.72      6.48 o
  -2   2  10       45.65       45.65      5.47 o
  -1   2  10       43.27       46.82      4.29 o
   0   2  10        0.80        2.79      3.25 o
   1   2  10       33.14       32.18      3.85 o
 -10   3  10        0.84        0.63      4.63 o
  -9   3  10        3.55        1.88      4.24 o
  -8   3  10        0.03        2.99      4.77 o
  -7   3  10       35.67       36.34      5.73 o
  -6   3  10        1.95       -0.24      3.75 o
  -5   3  10        5.57        1.66      3.84 o
  -4   3  10       75.33       82.08      6.08 o
  -3   3  10       27.89       35.19      3.57 o
  -2   3  10        1.13        2.51      4.56 o
  -1   3  10       15.77       14.93      3.15 o
   0   3  10       18.41       25.87      3.60 o
 -10   4  10       46.95       62.24      4.65 o
  -9   4  10       14.81       11.23      4.57 o
  -8   4  10        8.02       13.19      3.00 o
  -7   4  10        0.18        0.21      2.53 o
  -6   4  10       17.96       22.83      2.86 o
  -5   4  10        1.24       -1.25      4.05 o
  -4   4  10       42.38       43.95      3.86 o
  -3   4  10        0.52        2.12      3.95 o
  -2   4  10        4.19        9.46      4.28 o
  -1   4  10        0.37        0.92      4.84 o
  -9   5  10        5.26        4.04      2.71 o
  -8   5  10        0.54        2.00      2.70 o
  -7   5  10        1.54        1.77      2.95 o
  -6   5  10       17.22       17.54      4.84 o
  -5   5  10        7.93        8.20      3.82 o
  -4   5  10        1.76        0.91      4.22 o
  -3   5  10       24.76       24.12      5.78 o
  -2   5  10        4.97        7.73      5.15 o
  -8   6  10        1.25        0.74      2.76 o
  -7   6  10        1.09        4.43      4.61 o
  -6   6  10       33.95       38.48      5.34 o
  -5   6  10        0.06        0.72      5.04 o
  -4   6  10        1.77       -0.87      5.28 o
  -4  -8  11        0.27       -0.62      5.41 o
  -3  -8  11      143.09      151.96      9.10 o
  -2  -8  11       26.49       33.68      5.51 o
  -1  -8  11       22.17       25.43      5.04 o
   0  -8  11       74.08       92.17      6.92 o
   1  -8  11        4.09        9.25      4.30 o
  -5  -7  11       22.18       25.19      5.21 o
  -4  -7  11        0.95        1.59      4.18 o
  -3  -7  11      157.51      152.68      8.63 o
  -2  -7  11       50.95       58.24      5.76 o
  -1  -7  11        0.18       -0.40      4.25 o
   0  -7  11       22.93       26.05      4.53 o
   1  -7  11       34.14       39.92      5.14 o
   2  -7  11       26.08       19.26      3.11 o
  -6  -6  11        9.91        8.62      4.95 o
  -5  -6  11       80.05       78.15      7.11 o
  -4  -6  11       14.36       10.04      4.28 o
  -3  -6  11       30.22       27.66      5.36 o
  -2  -6  11       59.18       60.51      5.91 o
  -1  -6  11        1.26        4.17      3.90 o
   0  -6  11        3.26        5.74      3.89 o
   1  -6  11       29.76       26.84      3.16 o
   2  -6  11       27.31       26.53      3.19 o
  -7  -5  11       31.84       34.96      5.28 o
  -6  -5  11       12.31       12.44      4.75 o
  -5  -5  11       88.64      104.34      6.92 o
  -4  -5  11      105.57      103.46      7.24 o
  -3  -5  11       11.98       15.52      4.58 o
  -2  -5  11        7.15        8.07      3.43 o
  -1  -5  11       41.97       33.11      4.46 o
   0  -5  11       40.88       42.53      4.52 o
   1  -5  11      159.59      143.67      6.02 o
   2  -5  11        0.29       -0.60      4.28 o
  -8  -4  11        3.88        5.17      4.98 o
  -7  -4  11        1.10       -0.06      4.83 o
  -6  -4  11        6.99        9.54      4.93 o
  -5  -4  11        5.32        4.78      4.20 o
  -4  -4  11       71.68       69.53      5.97 o
  -3  -4  11        0.47        0.53      3.30 o
  -2  -4  11        9.25        8.53      3.41 o
  -1  -4  11        0.21        1.32      2.36 o
   0  -4  11        0.26        1.60      2.30 o
   1  -4  11       36.51       44.08      3.47 o
   2  -4  11        0.27       -1.40      3.89 o
  -9  -3  11        4.70        7.55      5.22 o
  -8  -3  11       38.15       39.73      5.60 o
  -7  -3  11        7.36        6.01      4.26 o
  -6  -3  11       63.54       76.71      6.72 o
  -5  -3  11        0.93       -0.47      4.35 o
  -4  -3  11       76.77       68.49      6.13 o
  -3  -3  11        3.30        2.62      4.07 o
  -2  -3  11       15.90       14.65      2.42 o
  -1  -3  11       57.43       66.69      4.90 o
   0  -3  11       22.93       24.32      2.85 o
   1  -3  11       25.33       33.46      5.33 o
   2  -3  11       13.10        7.54      4.26 o
  -9  -2  11        0.57       -0.09      3.95 o
  -8  -2  11       25.74       28.34      4.79 o
  -7  -2  11       21.43       26.39      5.39 o
  -6  -2  11      106.75      107.72      7.05 o
  -5  -2  11       30.25       36.59      5.48 o
  -4  -2  11      124.45      106.58      6.67 o
  -3  -2  11       10.18        8.95      2.37 o
  -2  -2  11      154.31      147.44      4.82 o
  -1  -2  11       24.66       27.80      3.02 o
   0  -2  11       21.06       23.69      2.95 o
   1  -2  11        2.44       -0.29      4.41 o
   2  -2  11        1.81        2.43      2.98 o
  -9  -1  11        2.99        1.54      3.63 o
  -8  -1  11        3.03        8.58      4.64 o
  -7  -1  11       16.46       14.75      4.00 o
  -6  -1  11       35.68       41.81      5.43 o
  -5  -1  11       50.12       50.42      5.34 o
  -4  -1  11        8.58       12.73      3.99 o
  -3  -1  11        3.51        1.48      2.24 o
  -2  -1  11      131.67      137.44      4.79 o
  -1  -1  11       29.59       32.53      3.09 o
   0  -1  11      100.55      104.94      7.09 o
   1  -1  11        6.12        3.87      4.15 o
 -10   0  11       19.13       22.18      4.76 o
  -9   0  11       11.23       14.53      4.90 o
  -8   0  11       19.18       26.14      4.72 o
  -7   0  11       78.92       72.59      6.17 o
  -6   0  11       20.04       17.33      4.78 o
  -5   0  11      127.16      123.07      7.16 o
  -4   0  11      160.27      156.06      7.68 o
  -3   0  11       29.03       27.70      4.20 o
  -2   0  11      165.08      177.20      7.84 o
  -1   0  11       13.52       13.04      2.70 o
   0   0  11       73.53       72.23      6.19 o
   1   0  11        8.48        6.46      3.01 o
 -10   1  11        0.01       -1.36      4.33 o
  -9   1  11       85.16       94.28      7.33 o
  -8   1  11        0.99        1.13      4.05 o
  -7   1  11       77.63       81.29      6.75 o
  -6   1  11        6.88        8.48      4.34 o
  -5   1  11      322.26      317.43     10.18 o
  -4   1  11      490.01      540.49     12.88 o
  -3   1  11        1.50        6.21      4.00 o
  -2   1  11      275.18      259.09     18.47 o
  -1   1  11        8.51        9.48      2.67 o
   0   1  11       21.93       18.38      3.64 o
 -10   2  11        0.01       -0.42      5.31 o
  -9   2  11      179.88      189.83      9.88 o
  -8   2  11        0.02        0.64      3.80 o
  -7   2  11       39.96       37.65      5.25 o
  -6   2  11        6.27        7.71      4.35 o
  -5   2  11       64.35       68.80      6.08 o
  -4   2  11      193.43      222.68      9.01 o
  -3   2  11       62.67       52.65      5.17 o
  -2   2  11      193.30      208.13      7.76 o
  -1   2  11       24.32       24.09      3.62 o
  -9   3  11      203.39      227.20     10.62 o
  -8   3  11       11.54       11.69      4.58 o
  -7   3  11       32.81       39.75      5.99 o
  -6   3  11        0.01       -1.33      4.22 o
  -5   3  11        6.92        5.42      3.70 o
  -4   3  11        3.62       -0.76      4.07 o
  -3   3  11        1.29        4.05      2.80 o
  -2   3  11       18.78       13.93      4.74 o
  -9   4  11       35.39       42.18      7.74 o
  -8   4  11       10.30        7.36      2.91 o
  -7   4  11       43.20       51.13      5.98 o
  -6   4  11       11.90       12.32      4.82 o
  -5   4  11        3.23        1.78      3.16 o
  -4   4  11        4.49        4.69      4.50 o
  -3   4  11        0.67        3.81      5.54 o
  -7   5  11        0.95        4.94      3.71 o
  -6   5  11       17.35       17.67      5.67 o
  -5   5  11        1.06        1.96      4.68 o
  -3  -7  12       42.83       51.79      6.00 o
  -2  -7  12       25.25       24.88      5.46 o
  -1  -7  12       28.29       31.13      4.96 o
  -5  -6  12       35.13       45.84      6.51 o
  -4  -6  12       29.31       24.56      5.81 o
  -3  -6  12       34.96       34.40      5.81 o
  -2  -6  12       49.85       38.72      4.94 o
  -1  -6  12        0.02        1.16      3.50 o
   0  -6  12       19.14       14.82      4.21 o
  -6  -5  12       13.57       23.36      5.92 o
  -5  -5  12        9.61        7.64      4.38 o
  -4  -5  12       15.99       11.23      4.06 o
  -3  -5  12       73.41       80.88      6.78 o
  -2  -5  12       41.92       52.20      5.67 o
  -1  -5  12       35.52       23.05      4.39 o
   0  -5  12       12.95       19.36      4.05 o
  -7  -4  12       12.73       20.45      5.58 o
  -6  -4  12       46.60       47.54      5.75 o
  -5  -4  12        7.99       13.45      4.21 o
  -4  -4  12       28.08       25.46      5.16 o
  -3  -4  12       66.97       61.94      5.60 o
  -2  -4  12        0.26        3.20      4.07 o
  -1  -4  12       46.32       61.60      5.55 o
   0  -4  12        8.76       12.35      4.04 o
  -7  -3  12        0.01        1.81      4.93 o
  -6  -3  12       40.89       36.33      5.36 o
  -5  -3  12        9.69       10.52      4.90 o
  -4  -3  12       70.06       68.32      5.85 o
  -3  -3  12        5.43        6.56      4.06 o
  -2  -3  12        1.17        0.21      3.32 o
  -1  -3  12       68.23       78.27      5.93 o
   0  -3  12        0.00        0.98      2.41 o
  -8  -2  12        0.17        0.92      4.43 o
  -7  -2  12        1.51        0.17      4.82 o
  -6  -2  12       18.82       16.97      4.93 o
  -5  -2  12       16.86       25.67      4.95 o
  -4  -2  12       29.55       31.49      5.12 o
  -3  -2  12       17.47       20.12      4.19 o
  -2  -2  12        2.95        3.74      2.58 o
  -1  -2  12       23.34       21.44      2.96 o
   0  -2  12        1.57        1.31      4.02 o
  -8  -1  12       84.01      101.56      7.16 o
  -7  -1  12        4.27        5.45      3.82 o
  -6  -1  12       79.78       84.73      7.00 o
  -5  -1  12        0.59        1.19      4.39 o
  -4  -1  12       16.81       14.69      4.10 o
  -3  -1  12       49.97       59.17      3.74 o
  -2  -1  12        2.57        0.21      2.60 o
  -1  -1  12        8.62       10.75      2.77 o
  -8   0  12      106.15      111.10      8.00 o
  -7   0  12       22.03       27.84      5.14 o
  -6   0  12       42.26       40.16      5.61 o
  -5   0  12        1.34        0.70      3.90 o
  -4   0  12        0.01        1.62      3.98 o
  -3   0  12       48.99       41.26      4.87 o
  -2   0  12       68.94       72.86      4.14 o
  -1   0  12        5.57        5.61      4.66 o
  -8   1  12       28.33       36.38      5.74 o
  -7   1  12       21.37       25.72      4.49 o
  -6   1  12        0.06        2.15      4.36 o
  -5   1  12       28.45       29.99      4.91 o
  -4   1  12       22.05       23.55      4.60 o
  -3   1  12        1.89        4.84      3.77 o
  -2   1  12       55.83       61.55      4.04 o
  -8   2  12        1.51        2.80      4.37 o
  -7   2  12       42.37       43.34      6.00 o
  -6   2  12       40.17       50.07      5.47 o
  -5   2  12        2.62        2.23      4.29 o
  -4   2  12      200.33      190.15      8.82 o
  -3   2  12       28.09       27.29      4.76 o
  -7   3  12       12.14       11.19      4.70 o
  -6   3  12        8.53       10.28      4.26 o
  -5   3  12       39.77       43.48      5.66 o
  -4  -4  13       33.70       38.29      5.77 o
  -3  -4  13        0.76       -0.59      3.85 o
  -5  -3  13       10.24        8.97      4.91 o
  -4  -3  13        1.08        4.18      4.60 o
  -3  -3  13        6.90       12.05      4.17 o
  -6  -2  13       21.63       31.01      5.50 o
  -5  -2  13       14.07        9.92      4.37 o
  -4  -2  13        1.03        2.07      4.38 o
  -3  -2  13        0.34       -0.45      4.05 o
  -6  -1  13       47.23       45.97      5.41 o
  -5  -1  13       12.23       13.69      4.83 o
  -4  -1  13       29.12       25.17      4.91 o
  -5   0  13       18.47       18.16      4.62 o
 
